# Supplementary material for: Dimethyl 3,3′-[(4,5-dicyano-1,2-phenyl­ene)bis­(­oxy)]dibenzoate
Source: Acta Crystallogr Sect E Struct Rep Online. 2012 Aug 1;68(Pt 9):o2611. doi: 10.1107/S1600536812027432 (PMC3435642; doi:10.1107/S1600536812027432)
Supplement: Supplementary file 1 [file e-68-o2611-sup1.cif]

##############################################################################
#                                                                            #
# This CIF contains the data in a paper accepted for publication in          #
# Acta Crystallographica Section E. It conforms to the requirements of       #
# Notes for Authors for Acta Crystallographica Section E, and has been       #
# peer reviewed under the auspices of the IUCr Commission on Journals.       #
#                                                                            #
# Full details of the Crystallographic Information File format               #
# are given in the paper "The Crystallographic Information File (CIF):       #
# a New Standard Archive File for Crystallography" by S. R. Hall, F. H.      #
# Allen and I. D. Brown [Acta Cryst. (1991), A47, 655-685].                  #
#                                                                            #
# The current version of the core CIF dictionary is obtainable from          #
# ftp://ftp.iucr.org/pub/cif_core.dic.                                       #
#                                                                            #
# Software is freely available for graphical display of the structure(s)     #
# in this CIF. For information consult the CIF software page                 #
# http://www.iucr.org/resources/cif/software.                                #
#                                                                            #
# This file may be used for bona fide research purposes within the           #
# scientific community so long as proper attribution is given to the journal # 
# article from which it was obtained.                                        #
#                                                                            #
##############################################################################
data_I
_audit_creation_method     SHELXL-97
_chemical_name_systematic
;
Dimethyl 3,3'-[(4,5-dicyano-1,2-phenylene)bis(oxy)]dibenzoate
;
_chemical_name_common     ?
_chemical_formula_moiety     'C24 H16 N2 O6'
_chemical_formula_sum     'C24 H16 N2 O6'
_chemical_formula_iupac     'C24 H16 N2 O6'
_chemical_formula_weight     428.39
_chemical_melting_point     ?
_symmetry_cell_setting     triclinic
_symmetry_space_group_name_H-M     'P -1'
_symmetry_space_group_name_Hall     '-P 1'
loop_
    _symmetry_equiv_pos_as_xyz
    'x, y, z'
    '-x, -y, -z'
_cell_length_a     10.1092(11)
_cell_length_b     10.3408(11)
_cell_length_c     10.8190(14)
_cell_angle_alpha     82.284(10)
_cell_angle_beta     85.991(10)
_cell_angle_gamma     64.721(11)
_cell_volume     1013.3(2)
_cell_formula_units_Z     2
_cell_measurement_reflns_used     3269
_cell_measurement_theta_min     2.06
_cell_measurement_theta_max     64.72
_cell_measurement_temperature     293(2)
_exptl_crystal_description     block
_exptl_crystal_colour     colorless
_exptl_crystal_size_max     0.15
_exptl_crystal_size_mid     0.11
_exptl_crystal_size_min     0.08
_exptl_crystal_density_diffrn     1.404
_exptl_crystal_density_meas     ?
_exptl_crystal_density_method     'not measured'
_exptl_crystal_F_000     444
_exptl_absorpt_coefficient_mu     0.856
_exptl_absorpt_correction_type     multi-scan
_exptl_absorpt_process_details
;
(CrysAlis PRO; Agilent, 2011)
;
_exptl_absorpt_correction_T_min     0.8823
_exptl_absorpt_correction_T_max     0.9347
_exptl_special_details
;
Absorption correction: CrysAlisPro, Agilent Technologies,
Version 1.171.35.19 (release 27-10-2011 CrysAlis171 .NET)
(compiled Oct 27 2011,15:02:11)
Empirical absorption correction using spherical harmonics,
implemented in SCALE3 ABSPACK scaling algorithm.
;
_diffrn_ambient_temperature     293(2)
_diffrn_radiation_type     CuK\a
_diffrn_radiation_wavelength     1.54178
_diffrn_radiation_source     'fine-focus sealed tube'
_diffrn_radiation_monochromator     graphite
_diffrn_measurement_device_type     'Agilent Xcalibur Eos Gemini'
_diffrn_measurement_method     '\w scans'
_diffrn_detector_area_resol_mean     0
_diffrn_reflns_number     6668
_diffrn_reflns_av_R_equivalents     0.0185
_diffrn_reflns_av_sigmaI/netI     0.0270
_diffrn_reflns_theta_min     4.12
_diffrn_reflns_theta_max     66.00
_diffrn_reflns_theta_full     66.00
_diffrn_measured_fraction_theta_max     0.988
_diffrn_measured_fraction_theta_full     0.988
_diffrn_reflns_limit_h_min     -11
_diffrn_reflns_limit_h_max     11
_diffrn_reflns_limit_k_min     -9
_diffrn_reflns_limit_k_max     12
_diffrn_reflns_limit_l_min     -9
_diffrn_reflns_limit_l_max     12
_diffrn_standards_number     0
_diffrn_standards_interval_count     0
_diffrn_standards_interval_time     0
_diffrn_standards_decay_%     ?
_refine_special_details
;
Refinement of <i>F</i>^2^ against ALL reflections. The weighted <i>R</i>-factor
<i>wR</i> and goodness of fit <i>S</i> are based on <i>F</i>^2^, conventional
<i>R</i>-factors <i>R</i> are based on <i>F</i>, with <i>F</i> set to zero for
negative <i>F</i>^2^. The threshold expression of <i>F</i>^2^ >
\s(<i>F</i>^2^) is used only for calculating <i>R</i>-factors(gt) <i>etc</i>.
and is not relevant to the choice of reflections for refinement.
<i>R</i>-factors based on <i>F</i>^2^ are statistically about twice as large
as those based on <i>F</i>, and <i>R</i>- factors based on ALL data will be
even larger.
;
_reflns_number_total     3484
_reflns_number_gt     2790
_reflns_threshold_expression     I>2\s(I)
_refine_ls_structure_factor_coef     Fsqd
_refine_ls_matrix_type     full
_refine_ls_R_factor_all     0.0489
_refine_ls_R_factor_gt     0.0394
_refine_ls_wR_factor_gt     0.1092
_refine_ls_wR_factor_ref     0.1192
_refine_ls_goodness_of_fit_ref     1.073
_refine_ls_restrained_S_all     1.073
_refine_ls_number_reflns     3484
_refine_ls_number_parameters     292
_refine_ls_number_restraints     1
_refine_ls_hydrogen_treatment     constr
_refine_ls_weighting_scheme     calc
_refine_ls_weighting_details
         'calc w=1/[\s^2^(Fo^2^)+(0.0630P)^2^+0.0632P] where P=(Fo^2^+2Fc^2^)/3'
_atom_sites_solution_hydrogens     geom
_atom_sites_solution_primary     direct
_atom_sites_solution_secondary     difmap
_refine_ls_shift/su_max     0.010
_refine_ls_shift/su_mean     0.003
_refine_diff_density_max     0.208
_refine_diff_density_min     -0.198
_refine_ls_extinction_method     'SHELXL97 (Sheldrick, 2008)'
_refine_ls_extinction_coef     0.0036(6)
_refine_ls_extinction_expression
                                  'Fc^*^=kFc[1+0.001xFc^2^\l^3^/sin(2\q)]^-1/4^'
loop_
    _atom_type_symbol
    _atom_type_description
    _atom_type_scat_dispersion_real
    _atom_type_scat_dispersion_imag
    _atom_type_scat_source
    'C' 'C' 0.0181 0.0091
                         'International Tables Vol C Tables 4.2.6.8 and 6.1.1.4'
    'H' 'H' 0.0000 0.0000
                         'International Tables Vol C Tables 4.2.6.8 and 6.1.1.4'
    'N' 'N' 0.0311 0.0180
                         'International Tables Vol C Tables 4.2.6.8 and 6.1.1.4'
    'O' 'O' 0.0492 0.0322
                         'International Tables Vol C Tables 4.2.6.8 and 6.1.1.4'
_computing_data_collection     'CrysAlis PRO (Agilent, 2011)'
_computing_cell_refinement     'CrysAlis PRO (Agilent, 2011)'
_computing_data_reduction     'CrysAlis PRO (Agilent, 2011)'
_computing_structure_solution     'SHELXS97 (Sheldrick, 2008)'
_computing_structure_refinement     'SHELXL97 (Sheldrick, 2008)'
_computing_molecular_graphics     'XP in SHELXTL (Sheldrick, 2008)'
_computing_publication_material     'SHELXL97 (Sheldrick, 2008)'
loop_
    _atom_site_type_symbol
    _atom_site_label
    _atom_site_fract_x
    _atom_site_fract_y
    _atom_site_fract_z
    _atom_site_U_iso_or_equiv
    _atom_site_adp_type
    _atom_site_calc_flag
    _atom_site_refinement_flags
    _atom_site_occupancy
    _atom_site_symmetry_multiplicity
    _atom_site_disorder_assembly
    _atom_site_disorder_group
    O O1 0.36679(12) 0.87260(13) 0.45190(11) 0.0500(3) Uani d . 1 1 . .
    O O2 0.53609(14) 0.59249(13) 0.39290(10) 0.0547(3) Uani d . 1 1 . .
    O O3 0.2830(2) 0.7221(2) -0.11360(13) 0.0933(6) Uani d . 1 1 . .
    O O4 0.26548(15) 0.56809(16) 0.04354(12) 0.0648(4) Uani d . 1 1 . .
    O O5 -0.01163(14) 0.88074(16) 0.18060(12) 0.0635(4) Uani d . 1 1 . .
    O O6 -0.19904(13) 0.89259(17) 0.30884(15) 0.0738(4) Uani d . 1 1 . .
    N N1 1.0057(2) 0.4624(2) 0.7376(2) 0.0809(6) Uani d . 1 1 . .
    N N2 0.7608(2) 0.8509(2) 0.83423(15) 0.0723(5) Uani d . 1 1 . .
    C C1 0.75592(17) 0.61523(18) 0.63383(14) 0.0447(4) Uani d . 1 1 . .
    C C2 0.66927(17) 0.75363(18) 0.66704(13) 0.0430(4) Uani d U 1 1 . .
    C C3 0.53669(17) 0.83798(18) 0.60837(14) 0.0450(4) Uani d . 1 1 . .
    H H3 0.4778 0.9289 0.6315 0.054 Uiso calc R 1 1 . .
    C C4 0.49313(17) 0.78577(18) 0.51556(14) 0.0432(4) Uani d . 1 1 . .
    C C5 0.57990(18) 0.64856(18) 0.48157(14) 0.0449(4) Uani d . 1 1 . .
    C C6 0.71024(19) 0.56367(18) 0.54090(15) 0.0479(4) Uani d . 1 1 . .
    H H6 0.7675 0.4720 0.5187 0.058 Uiso calc R 1 1 . .
    C C7 0.51505(17) 0.66227(18) 0.27123(14) 0.0449(4) Uani d . 1 1 . .
    C C8 0.57881(19) 0.7533(2) 0.22567(16) 0.0514(4) Uani d . 1 1 . .
    H H8 0.6374 0.7728 0.2761 0.062 Uiso calc R 1 1 . .
    C C9 0.5536(2) 0.8156(2) 0.10261(17) 0.0586(5) Uani d . 1 1 . .
    H H9 0.5948 0.8783 0.0706 0.070 Uiso calc R 1 1 . .
    C C10 0.4682(2) 0.7854(2) 0.02736(16) 0.0568(5) Uani d . 1 1 . .
    H H10 0.4523 0.8275 -0.0550 0.068 Uiso calc R 1 1 . .
    C C11 0.40625(18) 0.69222(19) 0.07461(15) 0.0482(4) Uani d . 1 1 . .
    C C12 0.43022(18) 0.62997(18) 0.19734(15) 0.0469(4) Uani d . 1 1 . .
    H H12 0.3894 0.5669 0.2296 0.056 Uiso calc R 1 1 . .
    C C13 0.24755(16) 0.83783(17) 0.47464(14) 0.0416(4) Uani d . 1 1 . .
    C C14 0.21672(18) 0.78724(18) 0.59275(15) 0.0491(4) Uani d . 1 1 . .
    H H14 0.2801 0.7667 0.6583 0.059 Uiso calc R 1 1 . .
    C C15 0.0898(2) 0.7680(2) 0.61111(17) 0.0587(5) Uani d . 1 1 . .
    H H15 0.0671 0.7339 0.6899 0.070 Uiso calc R 1 1 . .
    C C16 -0.00390(19) 0.7989(2) 0.51367(18) 0.0575(5) Uani d . 1 1 . .
    H H16 -0.0905 0.7879 0.5277 0.069 Uiso calc R 1 1 . .
    C C17 0.02986(17) 0.84627(18) 0.39509(16) 0.0469(4) Uani d . 1 1 . .
    C C18 0.15724(17) 0.86604(17) 0.37489(15) 0.0429(4) Uani d . 1 1 . .
    H H18 0.1815 0.8977 0.2957 0.051 Uiso calc R 1 1 . .
    C C19 0.71881(18) 0.8084(2) 0.76095(15) 0.0500(4) Uani d U 1 1 . .
    C C20 0.8951(2) 0.5287(2) 0.69212(18) 0.0556(4) Uani d . 1 1 . .
    C C21 -0.07390(18) 0.87628(19) 0.29280(18) 0.0537(4) Uani d . 1 1 . .
    C C22 0.3129(2) 0.6638(2) -0.00915(16) 0.0563(5) Uani d . 1 1 . .
    C C23 0.1746(2) 0.5351(3) -0.0331(2) 0.0756(6) Uani d . 1 1 . .
    H H23A 0.0814 0.6165 -0.0446 0.113 Uiso calc R 1 1 . .
    H H23B 0.1605 0.4533 0.0073 0.113 Uiso calc R 1 1 . .
    H H23C 0.2215 0.5137 -0.1128 0.113 Uiso calc R 1 1 . .
    C C24 -0.1000(3) 0.8966(3) 0.0748(2) 0.0795(7) Uani d . 1 1 . .
    H H24A -0.1324 0.8210 0.0842 0.119 Uiso calc R 1 1 . .
    H H24B -0.0428 0.8913 -0.0006 0.119 Uiso calc R 1 1 . .
    H H24C -0.1834 0.9882 0.0706 0.119 Uiso calc R 1 1 . .
loop_
    _atom_site_aniso_label
    _atom_site_aniso_U_11
    _atom_site_aniso_U_22
    _atom_site_aniso_U_33
    _atom_site_aniso_U_12
    _atom_site_aniso_U_13
    _atom_site_aniso_U_23
    O1 0.0467(6) 0.0577(7) 0.0502(6) -0.0286(6) -0.0169(5) 0.0096(5)
    O2 0.0801(9) 0.0585(7) 0.0403(6) -0.0430(7) -0.0184(5) 0.0024(5)
    O3 0.1357(15) 0.1149(14) 0.0484(8) -0.0717(12) -0.0370(9) 0.0116(8)
    O4 0.0720(9) 0.0846(10) 0.0503(7) -0.0426(8) -0.0150(6) -0.0085(7)
    O5 0.0553(7) 0.0812(9) 0.0595(8) -0.0331(7) -0.0194(6) -0.0020(6)
    O6 0.0421(7) 0.0856(10) 0.0996(11) -0.0272(7) -0.0076(7) -0.0257(8)
    N1 0.0627(11) 0.0727(12) 0.1003(14) -0.0196(9) -0.0356(10) 0.0000(10)
    N2 0.0790(12) 0.0964(14) 0.0541(9) -0.0447(11) -0.0119(8) -0.0180(9)
    C1 0.0451(9) 0.0530(9) 0.0404(8) -0.0258(8) -0.0071(6) 0.0011(7)
    C2 0.0454(8) 0.0566(9) 0.0331(7) -0.0273(7) -0.0041(6) -0.0034(6)
    C3 0.0462(9) 0.0517(9) 0.0400(8) -0.0233(7) -0.0017(6) -0.0052(7)
    C4 0.0443(8) 0.0520(9) 0.0374(7) -0.0257(7) -0.0096(6) 0.0040(6)
    C5 0.0548(9) 0.0540(9) 0.0363(8) -0.0332(8) -0.0091(7) 0.0003(7)
    C6 0.0546(10) 0.0472(9) 0.0444(9) -0.0230(8) -0.0073(7) -0.0047(7)
    C7 0.0479(9) 0.0506(9) 0.0374(8) -0.0214(7) -0.0064(6) -0.0035(7)
    C8 0.0511(9) 0.0613(10) 0.0504(9) -0.0318(8) -0.0033(7) -0.0063(8)
    C9 0.0630(11) 0.0674(12) 0.0525(10) -0.0370(10) 0.0042(8) -0.0002(8)
    C10 0.0604(11) 0.0681(12) 0.0402(9) -0.0276(9) -0.0014(7) 0.0012(8)
    C11 0.0484(9) 0.0570(10) 0.0386(8) -0.0209(8) -0.0031(7) -0.0067(7)
    C12 0.0512(9) 0.0541(9) 0.0403(8) -0.0265(8) -0.0048(7) -0.0050(7)
    C13 0.0391(8) 0.0427(8) 0.0440(8) -0.0178(7) -0.0048(6) -0.0047(6)
    C14 0.0530(9) 0.0520(10) 0.0395(8) -0.0195(8) -0.0034(7) -0.0040(7)
    C15 0.0596(11) 0.0651(11) 0.0501(10) -0.0279(9) 0.0105(8) -0.0031(8)
    C16 0.0458(9) 0.0620(11) 0.0661(11) -0.0254(9) 0.0077(8) -0.0076(9)
    C17 0.0407(8) 0.0447(9) 0.0557(10) -0.0169(7) -0.0034(7) -0.0094(7)
    C18 0.0418(8) 0.0459(8) 0.0423(8) -0.0199(7) -0.0046(6) -0.0030(6)
    C19 0.0508(9) 0.0649(11) 0.0396(8) -0.0286(9) -0.0041(7) -0.0064(7)
    C20 0.0548(11) 0.0584(11) 0.0580(10) -0.0272(9) -0.0146(8) -0.0024(8)
    C21 0.0429(9) 0.0481(9) 0.0723(12) -0.0185(8) -0.0101(8) -0.0124(8)
    C22 0.0604(11) 0.0652(11) 0.0419(9) -0.0232(9) -0.0091(8) -0.0087(8)
    C23 0.0767(14) 0.0902(16) 0.0725(13) -0.0414(13) -0.0213(11) -0.0192(12)
    C24 0.0740(14) 0.0946(17) 0.0736(14) -0.0367(13) -0.0357(11) -0.0003(12)
_geom_special_details
;
All e.s.d.'s (except the e.s.d. in the dihedral angle between two l.s. planes)
are estimated using the full covariance matrix. The cell e.s.d.'s are taken
into account individually in the estimation of e.s.d.'s in distances, angles
and torsion angles; correlations between e.s.d.'s in cell parameters are only
used when they are defined by crystal symmetry. An approximate (isotropic)
treatment of cell e.s.d.'s is used for estimating e.s.d.'s involving l.s.
planes.
;
loop_
    _geom_bond_atom_site_label_1
    _geom_bond_atom_site_label_2
    _geom_bond_site_symmetry_2
    _geom_bond_distance
    _geom_bond_publ_flag
    O1 C4 . 1.3746(19) n
    O1 C13 . 1.3956(19) n
    O2 C5 . 1.3714(19) n
    O2 C7 . 1.3970(19) n
    O3 C22 . 1.200(2) n
    O4 C22 . 1.323(2) n
    O4 C23 . 1.449(2) n
    O5 C21 . 1.332(2) n
    O5 C24 . 1.450(2) n
    O6 C21 . 1.206(2) n
    N1 C20 . 1.138(2) n
    N2 C19 . 1.141(2) n
    C1 C6 . 1.388(2) n
    C1 C2 . 1.403(2) n
    C1 C20 . 1.440(2) n
    C2 C3 . 1.390(2) n
    C2 C19 . 1.440(2) n
    C3 C4 . 1.380(2) n
    C3 H3 . 0.9300 ?
    C4 C5 . 1.396(2) n
    C5 C6 . 1.378(2) n
    C6 H6 . 0.9300 ?
    C7 C8 . 1.376(2) n
    C7 C12 . 1.378(2) n
    C8 C9 . 1.389(3) n
    C8 H8 . 0.9300 ?
    C9 C10 . 1.379(3) n
    C9 H9 . 0.9300 ?
    C10 C11 . 1.386(3) n
    C10 H10 . 0.9300 ?
    C11 C12 . 1.385(2) n
    C11 C22 . 1.491(2) n
    C12 H12 . 0.9300 ?
    C13 C14 . 1.381(2) n
    C13 C18 . 1.382(2) n
    C14 C15 . 1.378(3) n
    C14 H14 . 0.9300 ?
    C15 C16 . 1.379(3) n
    C15 H15 . 0.9300 ?
    C16 C17 . 1.384(3) n
    C16 H16 . 0.9300 ?
    C17 C18 . 1.386(2) n
    C17 C21 . 1.488(2) n
    C18 H18 . 0.9300 ?
    C23 H23A . 0.9600 ?
    C23 H23B . 0.9600 ?
    C23 H23C . 0.9600 ?
    C24 H24A . 0.9600 ?
    C24 H24B . 0.9600 ?
    C24 H24C . 0.9600 ?
loop_
    _geom_angle_atom_site_label_1
    _geom_angle_atom_site_label_2
    _geom_angle_atom_site_label_3
    _geom_angle_site_symmetry_1
    _geom_angle_site_symmetry_3
    _geom_angle
    _geom_angle_publ_flag
    C4 O1 C13 . . 117.31(12) ?
    C5 O2 C7 . . 118.67(13) ?
    C22 O4 C23 . . 115.98(16) ?
    C21 O5 C24 . . 116.20(16) ?
    C6 C1 C2 . . 119.92(15) ?
    C6 C1 C20 . . 119.81(16) ?
    C2 C1 C20 . . 120.21(15) ?
    C3 C2 C1 . . 119.98(14) ?
    C3 C2 C19 . . 120.20(15) ?
    C1 C2 C19 . . 119.82(15) ?
    C4 C3 C2 . . 119.47(16) ?
    C4 C3 H3 . . 120.3 ?
    C2 C3 H3 . . 120.3 ?
    O1 C4 C3 . . 119.52(15) ?
    O1 C4 C5 . . 119.78(14) ?
    C3 C4 C5 . . 120.62(15) ?
    O2 C5 C6 . . 118.30(15) ?
    O2 C5 C4 . . 121.55(15) ?
    C6 C5 C4 . . 120.09(15) ?
    C5 C6 C1 . . 119.90(16) ?
    C5 C6 H6 . . 120.0 ?
    C1 C6 H6 . . 120.0 ?
    C8 C7 C12 . . 121.66(15) ?
    C8 C7 O2 . . 122.68(14) ?
    C12 C7 O2 . . 115.61(15) ?
    C7 C8 C9 . . 118.44(16) ?
    C7 C8 H8 . . 120.8 ?
    C9 C8 H8 . . 120.8 ?
    C10 C9 C8 . . 120.78(18) ?
    C10 C9 H9 . . 119.6 ?
    C8 C9 H9 . . 119.6 ?
    C9 C10 C11 . . 119.90(16) ?
    C9 C10 H10 . . 120.0 ?
    C11 C10 H10 . . 120.0 ?
    C12 C11 C10 . . 119.81(16) ?
    C12 C11 C22 . . 121.87(16) ?
    C10 C11 C22 . . 118.31(16) ?
    C7 C12 C11 . . 119.39(16) ?
    C7 C12 H12 . . 120.3 ?
    C11 C12 H12 . . 120.3 ?
    C14 C13 C18 . . 122.10(15) ?
    C14 C13 O1 . . 121.36(14) ?
    C18 C13 O1 . . 116.39(13) ?
    C15 C14 C13 . . 118.36(16) ?
    C15 C14 H14 . . 120.8 ?
    C13 C14 H14 . . 120.8 ?
    C14 C15 C16 . . 120.56(16) ?
    C14 C15 H15 . . 119.7 ?
    C16 C15 H15 . . 119.7 ?
    C15 C16 C17 . . 120.55(17) ?
    C15 C16 H16 . . 119.7 ?
    C17 C16 H16 . . 119.7 ?
    C16 C17 C18 . . 119.65(16) ?
    C16 C17 C21 . . 118.46(16) ?
    C18 C17 C21 . . 121.89(16) ?
    C13 C18 C17 . . 118.74(15) ?
    C13 C18 H18 . . 120.6 ?
    C17 C18 H18 . . 120.6 ?
    N2 C19 C2 . . 178.62(18) ?
    N1 C20 C1 . . 178.7(2) ?
    O6 C21 O5 . . 123.65(17) ?
    O6 C21 C17 . . 124.32(18) ?
    O5 C21 C17 . . 112.02(14) ?
    O3 C22 O4 . . 123.13(18) ?
    O3 C22 C11 . . 123.71(19) ?
    O4 C22 C11 . . 113.16(15) ?
    O4 C23 H23A . . 109.5 ?
    O4 C23 H23B . . 109.5 ?
    H23A C23 H23B . . 109.5 ?
    O4 C23 H23C . . 109.5 ?
    H23A C23 H23C . . 109.5 ?
    H23B C23 H23C . . 109.5 ?
    O5 C24 H24A . . 109.5 ?
    O5 C24 H24B . . 109.5 ?
    H24A C24 H24B . . 109.5 ?
    O5 C24 H24C . . 109.5 ?
    H24A C24 H24C . . 109.5 ?
    H24B C24 H24C . . 109.5 ?
data_global
_journal_date_recd_electronic     2012-06-13
_journal_date_accepted     2012-06-17
_journal_name_full     'Acta Crystallographica, Section E'
_journal_year     2012
_journal_volume     68
_journal_issue      9
_journal_page_first     o2611
_journal_page_last     o2611
_journal_paper_category     QO
_journal_paper_doi     10.1107/S1600536812027432
_journal_coeditor_code     HB6852
_publ_contact_author_name     'Dr. Ming Bai'
_publ_contact_author_address
;
Marine College,
Shandong University at Weihai,
Weihai 264209,
People's Republic of China
;
_publ_contact_author_email     ming_bai@sdu.edu.cn
_publ_contact_author_fax     '86-631-5688303'
_publ_contact_author_phone     '86-631-5688303'
_publ_section_title
;
Dimethyl 3,3'-[(4,5-dicyano-1,2-phenylene)bis(oxy)]dibenzoate
;
loop_
    _publ_author_name
    _publ_author_address
    'Ming Bai'
;
Marine College,
Shandong University at Weihai,
Weihai 264209,
People's Republic of China
;
    'Yan Zhang'
;
Marine College,
Shandong University at Weihai,
Weihai 264209,
People's Republic of China
;
    'Chongxi Zhang'
;
Marine College,
Shandong University at Weihai,
Weihai 264209,
People's Republic of China
;
