# Supplementary material for: Dimethyl 3,3′-[(4,5-dicyano-1,2-phenyl­ene)bis­(­oxy)]dibenzoate
Source: Acta Crystallogr Sect E Struct Rep Online. 2012 Aug 1;68(Pt 9):o2611. doi: 10.1107/S1600536812027432 (PMC3435642; doi:10.1107/S1600536812027432)
Supplement: Supplementary file 2 [file e-68-o2611-Isup2.hkl]

# 
# h,k,l, Fc-squared, Fo-squared, sigma(Fo-squared) and status flag 
# 
data_I
_shelx_title ' qq in P-1' 
_shelx_refln_list_code          4 
_shelx_F_calc_maximum      158.76 
_exptl_crystal_F_000       444.00 
_reflns_d_resolution_high  0.8438 
 
loop_ 
 _symmetry_equiv_pos_as_xyz 
 'x, y, z' 
 '-x, -y, -z' 
 
_cell_length_a    10.1092 
_cell_length_b    10.3408 
_cell_length_c    10.8190 
_cell_angle_alpha  82.284 
_cell_angle_beta   85.991 
_cell_angle_gamma  64.721 
 
_shelx_F_squared_multiplier     1.000 
 
loop_ 
 _refln_index_h 
 _refln_index_k 
 _refln_index_l 
 _refln_F_squared_calc 
 _refln_F_squared_meas 
 _refln_F_squared_sigma 
 _refln_observed_status 
   1   0   0      773.50      697.79      4.11 o 
   2   0   0      385.75      313.44      3.13 o 
   3   0   0       16.08       13.86      1.01 o 
   4   0   0     2486.34     2470.28     18.56 o 
   5   0   0       17.27       17.06      1.97 o 
   6   0   0       19.45       19.36      2.92 o 
   7   0   0       47.52       43.27      3.13 o 
   8   0   0       14.17       14.56      2.04 o 
   9   0   0       19.44       18.32      2.25 o 
  10   0   0       11.02       11.20      1.15 o 
 -10   1   0        1.28        0.92      0.42 o 
  -9   1   0        4.88        4.78      1.27 o 
  -8   1   0        7.24        8.03      1.65 o 
  -7   1   0       29.08       24.33      2.67 o 
  -6   1   0        0.03        1.18      0.64 o 
  -5   1   0      386.16      420.05     10.17 o 
  -4   1   0      158.52      163.55      5.62 o 
  -3   1   0       78.40       60.55      2.24 o 
  -2   1   0       47.83       32.87      1.67 o 
  -1   1   0      578.99      535.12      6.84 o 
   0   1   0       35.30       29.93      1.01 o 
   1   1   0     1839.77     1671.99     10.44 o 
   2   1   0      278.18      223.40      2.71 o 
   3   1   0      212.79      186.70      2.67 o 
   4   1   0       14.77       16.09      1.23 o 
   5   1   0        0.98        3.25      1.01 o 
   6   1   0      197.94      233.97      7.78 o 
   7   1   0      318.81      323.77      7.28 o 
   8   1   0       27.03       23.82      2.48 o 
   9   1   0       13.43       15.25      2.09 o 
  10   1   0        7.57        8.53      1.08 o 
  11   1   0        3.24        2.89      0.55 o 
  -9   2   0       79.65       88.93      4.30 o 
  -8   2   0        0.57        0.00      0.73 o 
  -7   2   0        7.62        9.62      1.84 o 
  -6   2   0        0.24        0.00      0.54 o 
  -5   2   0       90.06       86.48      4.97 o 
  -4   2   0        4.82        6.52      1.32 o 
  -3   2   0       24.35       22.34      2.03 o 
  -2   2   0       30.91       24.74      1.26 o 
  -1   2   0     3978.87     3960.44     31.67 o 
   0   2   0     4398.56     4167.40     22.92 o 
   1   2   0     1330.96     1174.56     11.52 o 
   2   2   0      923.27      822.85      9.77 o 
   3   2   0        6.75        4.88      0.54 o 
   4   2   0      420.28      405.09      5.52 o 
   5   2   0       12.97        9.21      1.20 o 
   6   2   0       30.76       33.67      2.98 o 
   7   2   0        0.16        0.16      0.79 o 
   8   2   0        1.34        0.10      0.73 o 
   9   2   0      111.50      103.80      5.09 o 
  10   2   0        2.78        2.46      0.65 o 
  11   2   0        8.15        9.32      0.98 o 
  -9   3   0        8.06        6.63      1.13 o 
  -8   3   0       90.31       89.18      4.59 o 
  -7   3   0        0.00        0.00      0.54 o 
  -6   3   0       25.00       22.94      1.78 o 
  -5   3   0       74.09       70.86      2.92 o 
  -4   3   0      204.12      213.75      7.53 o 
  -3   3   0        2.45        0.98      0.60 o 
  -2   3   0      334.37      305.77      7.19 o 
  -1   3   0      681.19      644.27     14.67 o 
   0   3   0     7389.50     7126.92     39.00 o 
   1   3   0     4739.34     4607.71     36.17 o 
   2   3   0     1524.56     1454.15     14.61 o 
   3   3   0        0.21        0.00      0.38 o 
   4   3   0      830.32      848.34      8.25 o 
   5   3   0     1378.49     1443.15     21.75 o 
   6   3   0       23.53       28.75      2.72 o 
   7   3   0        4.22        4.12      1.28 o 
   8   3   0        3.00        1.42      0.69 o 
   9   3   0        0.14        0.45      0.62 o 
  10   3   0       14.45       14.84      1.41 o 
  11   3   0      220.33      255.64     22.91 o 
  -8   4   0        4.81        3.71      1.00 o 
  -7   4   0        0.03        0.00      0.69 o 
  -6   4   0       77.09       74.06      3.19 o 
  -5   4   0       39.31       39.25      2.32 o 
  -4   4   0       76.89       68.86      2.85 o 
  -3   4   0        5.32       10.19      1.74 o 
  -2   4   0      170.93      192.28      7.18 o 
  -1   4   0        0.47        3.23      1.05 o 
   0   4   0     1454.79     1418.65     18.90 o 
   1   4   0       47.60       47.26      3.01 o 
   2   4   0     1194.03     1158.37     12.91 o 
   3   4   0      196.47      208.01      6.63 o 
   4   4   0        0.76        1.95      0.77 o 
   5   4   0      243.09      291.53      6.42 o 
   6   4   0      196.91      208.44      9.02 o 
   7   4   0       27.65       27.54      3.67 o 
   8   4   0        0.10        0.31      0.54 o 
   9   4   0        9.01        8.09      1.11 o 
  10   4   0       50.84       45.78      2.40 o 
  11   4   0        0.87        0.08      0.41 o 
  -7   5   0        4.13        4.05      1.49 o 
  -6   5   0        0.68        0.40      0.50 o 
  -5   5   0      121.65      125.77      4.17 o 
  -4   5   0      358.64      355.94      6.87 o 
  -3   5   0        4.51        4.35      0.82 o 
  -2   5   0       29.18       27.26      3.48 o 
  -1   5   0      362.99      357.41     13.80 o 
   0   5   0       40.70       49.89      4.20 o 
   1   5   0      642.82      652.39     16.96 o 
   2   5   0      404.55      397.81      8.61 o 
   3   5   0      678.71      709.24     11.45 o 
   4   5   0      361.78      391.01      9.08 o 
   5   5   0      109.99      111.75      4.36 o 
   6   5   0      139.55      144.94      6.16 o 
   7   5   0        5.37        6.86      2.36 o 
   8   5   0       20.17       18.83      1.58 o 
   9   5   0       12.87       17.65      1.56 o 
  10   5   0      179.53      190.83      4.79 o 
  11   5   0        3.15        2.09      0.58 o 
  -6   6   0        1.18        1.23      0.56 o 
  -5   6   0        3.17        2.72      0.71 o 
  -4   6   0        0.73        0.00      0.58 o 
  -3   6   0       12.29       11.15      1.28 o 
  -2   6   0       25.30       24.12      2.57 o 
  -1   6   0        9.66        8.02      2.02 o 
   0   6   0        3.75        3.91      1.33 o 
   1   6   0       73.70       78.62      5.56 o 
   2   6   0      639.32      709.73     17.74 o 
   3   6   0       27.75       23.45      3.27 o 
   4   6   0       47.13       43.91      4.37 o 
   5   6   0      274.61      286.37     11.22 o 
   6   6   0        2.12        0.17      3.27 o 
   7   6   0       46.39       46.15      3.28 o 
   8   6   0       93.10       82.19      4.57 o 
   9   6   0       60.18       52.04      3.63 o 
  10   6   0        0.01        0.06      0.65 o 
  11   6   0        9.37       11.68      1.54 o 
  -5   7   0        0.01        0.00      0.71 o 
  -4   7   0        1.42        0.90      0.81 o 
  -3   7   0       55.54       54.48      4.01 o 
  -2   7   0       33.71       29.12      2.98 o 
  -1   7   0        0.00        0.00      0.75 o 
   0   7   0       17.85       12.41      1.86 o 
   1   7   0      171.73      185.74      5.38 o 
   2   7   0       99.71      124.80      7.60 o 
   3   7   0       37.56       48.52      4.83 o 
   4   7   0        0.03        0.05      0.99 o 
   5   7   0       25.87       25.18      1.44 o 
   6   7   0       63.51       55.18      3.70 o 
   7   7   0       43.07       32.77      9.21 o 
   8   7   0       15.94       11.81      4.41 o 
   9   7   0       84.15       66.48     30.09 o 
  10   7   0        3.81        1.85      1.45 o 
  11   7   0        1.16        1.42      1.55 o 
  -4   8   0       43.64       44.17      3.00 o 
  -3   8   0        2.30        2.32      1.02 o 
  -2   8   0        0.75        0.75      0.79 o 
  -1   8   0        7.09        6.03      1.48 o 
   0   8   0       23.16       24.22      2.73 o 
   1   8   0       40.99       37.31      3.28 o 
   2   8   0       27.91       22.46      3.55 o 
   3   8   0        7.90        7.86      1.40 o 
   4   8   0       16.66       18.32      1.95 o 
   5   8   0       21.31       26.62      4.62 o 
   6   8   0       17.19       19.02      2.31 o 
   7   8   0      202.56      176.47     29.16 o 
   8   8   0       64.57       46.13     17.23 o 
   9   8   0        4.13        2.68      0.90 o 
  10   8   0        1.13        1.31      0.76 o 
  11   8   0        2.11        1.24      1.74 o 
  -3   9   0        1.34        2.59      0.83 o 
  -2   9   0        0.15        0.08      0.63 o 
  -1   9   0        0.19        0.00      0.75 o 
   0   9   0       64.18       61.56      4.28 o 
   1   9   0        4.50        4.57      1.31 o 
   2   9   0       13.95       12.37      2.02 o 
   3   9   0        0.18        0.00      0.64 o 
   4   9   0       16.16       13.28      1.52 o 
   5   9   0       14.43       15.34      1.27 o 
   6   9   0       22.35       24.70      2.09 o 
   7   9   0        5.54        4.67      1.86 o 
   8   9   0        3.74        3.55      1.38 o 
   9   9   0        2.23        1.29      1.33 o 
  11   9   0        4.46        0.00      0.77 o 
  -1  10   0        2.79        1.38      0.71 o 
   0  10   0        9.45        7.97      1.50 o 
   1  10   0        7.61        6.63      1.48 o 
   2  10   0        0.55        0.31      0.69 o 
   3  10   0        6.47        7.66      1.59 o 
   4  10   0        1.31        1.28      0.62 o 
   5  10   0        5.80        5.05      1.65 o 
   6  10   0        0.15        0.49      0.60 o 
   7  10   0       39.28       36.76      2.26 o 
   8  10   0        0.50        0.38      0.90 o 
   9  10   0       14.84        5.55      1.56 o 
  10  10   0        1.31        0.00      0.67 o 
   0  11   0        4.54        3.59      0.86 o 
   1  11   0        0.00        0.00      0.38 o 
   2  11   0       55.25       59.53      2.48 o 
   3  11   0       20.46       21.98      1.58 o 
   4  11   0       25.34       27.33      1.75 o 
   5  11   0        1.22        2.13      0.86 o 
   6  11   0       30.93       31.71      2.57 o 
   7  11   0       91.86       82.64     11.64 o 
   8  11   0       11.77        6.68      1.61 o 
   9  11   0        0.04        0.86      0.75 o 
   4  12   0        2.75        2.23      0.69 o 
   5  12   0       11.05       12.35      1.42 o 
   6  12   0        2.10        2.57      0.67 o 
  -8 -11   1        1.56        0.40      0.73 o 
  -7 -11   1       16.42       12.75      1.96 o 
  -6 -11   1        0.21        1.04      0.69 o 
  -5 -11   1        8.76       10.01      1.80 o 
  -4 -11   1        0.64        0.72      0.44 o 
  -3 -11   1        5.73        4.54      0.81 o 
  -2 -11   1        8.17        8.89      0.99 o 
  -1 -11   1        1.02        1.56      0.48 o 
 -10 -10   1        3.43        1.73      0.94 o 
  -9 -10   1        0.85        0.00      0.83 o 
  -8 -10   1        0.00        0.00      1.06 o 
  -7 -10   1        1.94        0.92      1.17 o 
  -6 -10   1       64.56       68.11      2.45 o 
  -5 -10   1       41.79       38.16      1.91 o 
  -4 -10   1        5.28        4.32      1.21 o 
  -3 -10   1        1.06        0.29      0.71 o 
  -2 -10   1        6.19        4.90      1.29 o 
  -1 -10   1       12.85       18.32      2.25 o 
   0 -10   1        1.16        1.79      0.96 o 
   1 -10   1        0.09        0.10      0.56 o 
 -10  -9   1       10.84        1.73      1.31 o 
  -9  -9   1        0.14        0.25      1.19 o 
  -8  -9   1        4.61        0.94      1.15 o 
  -7  -9   1        4.05        4.78      1.81 o 
  -6  -9   1       43.64       48.36      2.18 o 
  -5  -9   1      137.87      152.75      5.58 o 
  -4  -9   1        6.43        5.17      1.10 o 
  -3  -9   1       17.30       16.75      2.04 o 
  -2  -9   1       16.26       15.85      2.29 o 
  -1  -9   1       39.34       34.05      3.28 o 
   0  -9   1        5.58        4.30      1.33 o 
   1  -9   1       10.72       11.03      1.81 o 
   2  -9   1        0.16        0.13      0.69 o 
   3  -9   1        0.07        0.00      0.48 o 
 -11  -8   1        1.77        0.00      0.98 o 
  -9  -8   1       51.14       44.08     11.40 o 
  -8  -8   1       56.43       40.35     15.26 o 
  -7  -8   1       23.50       15.10      2.86 o 
  -6  -8   1        0.47        1.33      1.38 o 
  -5  -8   1        0.02        0.64      0.78 o 
  -4  -8   1       93.84      106.25      7.82 o 
  -3  -8   1        0.34        0.67      0.63 o 
  -2  -8   1        2.23        2.56      0.81 o 
  -1  -8   1        1.19        1.98      1.00 o 
   0  -8   1       17.43       15.69      2.25 o 
   1  -8   1        6.61        6.78      1.52 o 
   2  -8   1       12.21       10.64      1.86 o 
   3  -8   1        0.34        0.21      0.63 o 
   4  -8   1       62.71       60.50      3.36 o 
  -9  -7   1        0.01        0.00      0.70 o 
  -8  -7   1        9.47        8.35      4.81 o 
  -7  -7   1        0.68        0.71      0.72 o 
  -6  -7   1       25.59       21.81      1.94 o 
  -5  -7   1       27.95       37.01      3.80 o 
  -4  -7   1        4.49        4.36      1.00 o 
  -3  -7   1        0.49        0.00      1.09 o 
  -2  -7   1        0.17        0.00      0.64 o 
  -1  -7   1       87.93       82.49      3.63 o 
   0  -7   1       37.50       34.40      3.11 o 
   1  -7   1        0.76        0.96      0.77 o 
   2  -7   1        0.04        0.00      0.48 o 
   3  -7   1       53.85       51.45      2.63 o 
   4  -7   1        0.00        0.00      0.44 o 
   5  -7   1       22.81       21.97      1.46 o 
 -11  -6   1        0.07        0.83      0.58 o 
 -10  -6   1       52.74       61.28      3.73 o 
  -9  -6   1       36.89       32.24      3.44 o 
  -8  -6   1        4.95        6.36      0.94 o 
  -7  -6   1       71.16       76.34      4.11 o 
  -6  -6   1      264.99      290.18      9.12 o 
  -5  -6   1      144.60      148.13      9.20 o 
  -4  -6   1       27.45       32.85      3.68 o 
  -3  -6   1      608.91      663.07     12.64 o 
  -2  -6   1       12.74       11.75      1.75 o 
  -1  -6   1      255.11      261.25      9.94 o 
   0  -6   1      199.73      201.98     12.66 o 
   1  -6   1        9.90        9.82      1.31 o 
   2  -6   1        5.00        2.96      0.72 o 
   3  -6   1        9.00        8.92      1.16 o 
   4  -6   1       11.97       10.63      1.25 o 
   5  -6   1        0.82        0.11      0.49 o 
   6  -6   1        2.71        3.46      1.06 o 
 -11  -5   1        9.27       13.02      1.67 o 
 -10  -5   1       64.01       65.70      2.77 o 
  -9  -5   1       33.20       32.78      2.06 o 
  -8  -5   1        0.52        1.25      0.68 o 
  -7  -5   1       27.57       24.55      1.66 o 
  -6  -5   1       83.98       95.62      6.12 o 
  -5  -5   1        1.88        1.65      0.87 o 
  -4  -5   1       47.14       38.65      2.87 o 
  -3  -5   1     1018.11     1112.91     18.40 o 
  -2  -5   1       17.55       25.91      2.32 o 
  -1  -5   1      929.97      925.09     16.80 o 
   0  -5   1        2.85        4.11      1.34 o 
   1  -5   1      381.11      378.96     23.02 o 
   2  -5   1        5.32        4.49      1.55 o 
   3  -5   1       92.72       89.28      3.28 o 
   4  -5   1      305.73      308.35      6.40 o 
   5  -5   1       38.69       38.86      2.34 o 
   6  -5   1        0.01        0.00      0.46 o 
   7  -5   1       11.20        8.41      1.46 o 
 -11  -4   1       16.87       19.15      2.04 o 
 -10  -4   1       54.18       51.76      2.49 o 
  -9  -4   1      126.80      117.04      3.85 o 
  -8  -4   1       46.07       42.57      2.29 o 
  -7  -4   1      112.40      117.46      7.39 o 
  -6  -4   1      275.28      296.26     10.71 o 
  -5  -4   1       74.81       76.68      3.01 o 
  -4  -4   1       67.30       63.02      2.55 o 
  -3  -4   1       99.63      105.03      3.38 o 
  -2  -4   1      140.54      141.37      4.68 o 
  -1  -4   1      633.37      572.29     10.56 o 
   0  -4   1       23.58       23.68      2.51 o 
   1  -4   1       99.43       98.03      4.16 o 
   2  -4   1        3.99        3.25      1.35 o 
   3  -4   1        5.56        7.12      1.87 o 
   4  -4   1       19.88       18.54      1.49 o 
   5  -4   1      134.37      132.42      4.18 o 
   6  -4   1       10.73       12.93      1.37 o 
   7  -4   1        4.32        4.38      1.27 o 
   8  -4   1        8.76        9.22      1.44 o 
 -11  -3   1       37.71       38.83      2.88 o 
 -10  -3   1        2.50        3.50      1.25 o 
  -9  -3   1      189.96      183.01      5.03 o 
  -8  -3   1       32.34       37.66      2.14 o 
  -7  -3   1       11.16        5.69      1.46 o 
  -6  -3   1        1.47        0.61      0.61 o 
  -5  -3   1      304.95      338.48      5.91 o 
  -4  -3   1      934.40      955.81      9.20 o 
  -3  -3   1       68.35       58.44      2.34 o 
  -2  -3   1        2.40        1.25      0.45 o 
  -1  -3   1      118.64      112.39      4.04 o 
   0  -3   1      348.82      319.29      7.58 o 
   1  -3   1      196.97      187.72      6.11 o 
   2  -3   1      200.43      188.74      6.69 o 
   3  -3   1       67.96       65.10      3.77 o 
   4  -3   1       17.07       14.93      2.03 o 
   5  -3   1      147.74      137.99      4.00 o 
   6  -3   1       19.95       17.65      2.32 o 
   7  -3   1        2.50        3.23      1.25 o 
   8  -3   1       19.97       24.39      2.55 o 
   9  -3   1       17.00       14.35      1.61 o 
 -11  -2   1        0.22        0.17      0.58 o 
 -10  -2   1        1.02        0.46      0.92 o 
  -9  -2   1       47.83       42.21      3.70 o 
  -8  -2   1        0.29        0.00      0.69 o 
  -7  -2   1       16.04       16.80      2.22 o 
  -6  -2   1        3.27        4.87      1.03 o 
  -5  -2   1      216.26      234.16      4.98 o 
  -4  -2   1      252.93      268.29      4.19 o 
  -3  -2   1      105.04       92.08      2.23 o 
  -2  -2   1     1602.70     1557.70      9.73 o 
  -1  -2   1    10083.77     9939.11     29.61 o 
   0  -2   1       12.61        8.21      1.08 o 
   1  -2   1     1788.87     1742.19      7.87 o 
   2  -2   1      145.02      126.11      4.08 o 
   3  -2   1      238.27      250.22      6.69 o 
   4  -2   1      219.34      227.93      7.26 o 
   5  -2   1        4.37        2.54      1.10 o 
   6  -2   1        7.23        7.13      1.46 o 
   7  -2   1        0.38        1.29      1.00 o 
   8  -2   1       87.56       85.94      4.82 o 
   9  -2   1       21.36       22.89      2.27 o 
 -11  -1   1        0.29        0.29      0.46 o 
 -10  -1   1        1.79        4.09      1.29 o 
  -9  -1   1       38.13       43.96      3.25 o 
  -8  -1   1       31.54       30.38      2.69 o 
  -7  -1   1      138.88      130.69      6.17 o 
  -6  -1   1      855.41      896.91     15.03 o 
  -5  -1   1      806.51      876.21     10.30 o 
  -4  -1   1       22.80       23.86      1.33 o 
  -3  -1   1        0.76        2.78      0.50 o 
  -2  -1   1     9113.06     8988.57     25.76 o 
  -1  -1   1       12.60       17.50      0.52 o 
   0  -1   1     2290.97     2068.11     23.84 o 
   1  -1   1       47.78       40.96      1.59 o 
   2  -1   1      222.68      185.95      4.60 o 
   3  -1   1      277.56      248.62      4.94 o 
   4  -1   1      194.20      198.70      6.26 o 
   5  -1   1      732.19      726.52     16.70 o 
   6  -1   1       35.03       34.84      2.13 o 
   7  -1   1      116.65      109.24      5.41 o 
   8  -1   1        6.41        4.46      1.31 o 
   9  -1   1        8.43        9.78      1.65 o 
  10  -1   1        2.96        2.63      0.83 o 
 -10   0   1        3.04        3.36      1.04 o 
  -9   0   1       19.61       18.82      2.15 o 
  -8   0   1        1.42        1.33      0.90 o 
  -7   0   1       11.00        9.67      1.09 o 
  -6   0   1      154.68      161.41      6.59 o 
  -5   0   1      128.28      127.38      4.48 o 
  -4   0   1        1.01        0.36      0.39 o 
  -3   0   1      326.07      298.44      4.09 o 
  -2   0   1     1689.13     1602.03      8.58 o 
  -1   0   1      116.03       93.40      1.35 o 
   0   0   1     1643.54     1559.10      7.96 o 
   1   0   1      277.80      232.93      4.74 o 
   2   0   1        3.32        4.53      0.96 o 
   3   0   1      582.08      549.06      6.83 o 
   4   0   1      270.82      294.76      5.79 o 
   5   0   1       11.74       10.43      1.61 o 
   6   0   1        0.40        0.17      1.05 o 
   7   0   1      344.03      320.01      6.13 o 
   8   0   1      133.59      127.85      5.89 o 
   9   0   1       38.65       36.24      3.13 o 
  10   0   1        0.36        0.00      0.69 o 
 -10   1   1        0.47        0.42      0.60 o 
  -9   1   1       94.26       96.03      4.55 o 
  -8   1   1        3.00        2.86      0.68 o 
  -7   1   1       29.61       33.79      2.04 o 
  -6   1   1       36.11       41.58      2.34 o 
  -5   1   1        6.53        8.12      1.47 o 
  -4   1   1        3.97        5.93      0.99 o 
  -3   1   1      436.74      434.14      5.74 o 
  -2   1   1     9424.78     9330.37     21.92 o 
  -1   1   1     1364.45     1289.65      7.77 o 
   0   1   1       22.29       20.29      0.92 o 
   1   1   1       93.11       97.66      2.84 o 
   2   1   1     4481.57     4296.92     17.25 o 
   3   1   1      114.47      108.99      2.76 o 
   4   1   1       20.98       21.07      1.94 o 
   5   1   1      661.60      676.59     11.88 o 
   6   1   1      205.60      223.67      8.26 o 
   7   1   1       67.36       66.97      3.80 o 
   8   1   1       12.79       11.31      1.79 o 
   9   1   1       65.38       66.78      4.19 o 
  10   1   1       25.87       24.99      2.44 o 
  11   1   1        0.04        0.38      0.38 o 
  -9   2   1        1.26        1.24      0.56 o 
  -8   2   1       23.04       19.97      1.59 o 
  -7   2   1      231.14      239.25      7.73 o 
  -6   2   1       10.40       11.68      1.25 o 
  -5   2   1      438.85      483.18     17.83 o 
  -4   2   1        5.99        3.74      1.07 o 
  -3   2   1      209.74      202.45      4.95 o 
  -2   2   1      455.29      433.79      5.35 o 
  -1   2   1    25205.79    27577.52    100.55 o 
   0   2   1     1086.01      988.97     38.41 o 
   1   2   1       16.33       14.08      1.21 o 
   2   2   1       10.38        9.69      0.66 o 
   3   2   1      151.95      143.90      2.58 o 
   4   2   1      104.00       96.25      3.15 o 
   5   2   1        7.75        8.05      1.60 o 
   6   2   1      393.96      391.33      9.95 o 
   7   2   1       23.78       20.28      2.57 o 
   8   2   1        0.67        0.77      0.92 o 
   9   2   1        1.00        1.13      0.71 o 
  10   2   1        0.44        0.23      0.65 o 
  11   2   1       13.25       14.85      2.12 o 
  -8   3   1        1.01        1.12      0.51 o 
  -7   3   1        9.84        8.99      1.56 o 
  -6   3   1      297.42      301.92      6.39 o 
  -5   3   1       43.73       40.91      2.24 o 
  -4   3   1       50.61       51.64      3.73 o 
  -3   3   1     1097.42     1074.50     15.33 o 
  -2   3   1       13.60       13.92      1.31 o 
  -1   3   1        2.38        2.16      0.58 o 
   0   3   1     7456.85     7523.05     38.88 o 
   1   3   1     3223.80     3150.14     22.77 o 
   2   3   1       25.76       32.19      1.56 o 
   3   3   1       37.21       39.21      1.63 o 
   4   3   1      141.02      151.79      3.81 o 
   5   3   1      358.13      389.82      8.87 o 
   6   3   1        0.18        0.00      0.74 o 
   7   3   1       43.37       47.93      3.86 o 
   8   3   1        1.76        1.06      0.88 o 
   9   3   1       16.27       12.62      1.92 o 
  10   3   1        0.12        0.46      0.50 o 
  11   3   1       26.09       30.35      2.46 o 
  -8   4   1       11.56       11.91      1.50 o 
  -7   4   1        6.27        6.36      1.33 o 
  -6   4   1       57.58       59.95      3.40 o 
  -5   4   1        1.02        0.40      0.59 o 
  -4   4   1       58.86       55.91      2.29 o 
  -3   4   1      107.21       98.82      5.09 o 
  -2   4   1        1.79        1.34      0.84 o 
  -1   4   1      930.73      911.86     15.60 o 
   0   4   1      823.75      848.10     14.73 o 
   1   4   1       20.85       22.15      2.27 o 
   2   4   1     1620.68     1619.40     12.74 o 
   3   4   1     1095.58     1067.89     15.58 o 
   4   4   1      333.13      357.89      7.61 o 
   5   4   1      196.85      224.68      6.95 o 
   6   4   1       46.74       56.24      4.77 o 
   7   4   1      360.05      373.16     13.21 o 
   8   4   1      111.02       97.40      4.76 o 
   9   4   1       54.83       53.67      2.69 o 
  10   4   1       38.08       41.98      2.32 o 
  11   4   1       26.54       31.23      1.80 o 
  -7   5   1        4.73        4.72      0.79 o 
  -6   5   1        4.47        3.05      1.04 o 
  -5   5   1       57.90       55.34      2.78 o 
  -4   5   1       10.72       10.78      1.52 o 
  -3   5   1        0.50        0.00      0.75 o 
  -2   5   1       39.44       40.34      4.12 o 
  -1   5   1      191.62      163.23     11.73 o 
   0   5   1     1356.16     1392.79     17.11 o 
   1   5   1       14.07       11.42      1.57 o 
   2   5   1      171.38      165.10      4.34 o 
   3   5   1       26.92       30.56      3.31 o 
   4   5   1       38.47       30.64      3.37 o 
   5   5   1        3.18        2.08      0.93 o 
   6   5   1       86.90       89.38      6.24 o 
   7   5   1        0.37        0.14      0.54 o 
   8   5   1        1.69        1.40      0.94 o 
   9   5   1      103.18       99.44      5.01 o 
  10   5   1      114.62      116.48      3.73 o 
  11   5   1        1.28        1.42      0.73 o 
  -6   6   1        0.10        0.00      0.60 o 
  -5   6   1        2.54        2.27      1.06 o 
  -4   6   1       55.05       51.04      3.88 o 
  -3   6   1       24.51       22.70      2.55 o 
  -2   6   1       22.40       22.30      2.48 o 
  -1   6   1      118.73      112.57      5.69 o 
   0   6   1      210.45      220.27      9.48 o 
   1   6   1     1404.24     1478.92     54.60 o 
   2   6   1      130.76      137.91      7.48 o 
   3   6   1       58.23       62.49      5.45 o 
   4   6   1       64.80       71.38      5.60 o 
   5   6   1      901.94      997.58     16.80 o 
   6   6   1       31.46       42.38      3.60 o 
   7   6   1        0.37        1.08      0.81 o 
   8   6   1      227.01      218.63      7.39 o 
   9   6   1      201.32      181.89      6.87 o 
  10   6   1        3.58        4.69      1.23 o 
  11   6   1       49.95       40.40     27.91 o 
  -5   7   1       14.80       15.48      1.90 o 
  -4   7   1        0.76        0.92      0.86 o 
  -3   7   1       10.07       10.30      1.84 o 
  -2   7   1        0.88        0.58      0.83 o 
  -1   7   1        5.59        4.65      1.38 o 
   0   7   1       55.73       52.77      3.65 o 
   1   7   1        0.22        5.06      5.33 o 
   2   7   1       23.11       27.47      3.75 o 
   3   7   1      333.26      343.78     20.37 o 
   4   7   1      358.36      371.35     13.57 o 
   5   7   1       57.85       57.77      2.31 o 
   6   7   1       41.69       35.87      2.32 o 
   7   7   1        4.14        4.89      1.08 o 
   8   7   1      192.46      178.11     52.32 o 
   9   7   1       53.64       39.83     23.91 o 
  10   7   1        1.28        0.00      0.67 o 
  11   7   1       23.76       17.18     13.55 o 
  -4   8   1        0.00        0.00      0.63 o 
  -3   8   1        0.03        0.44      0.77 o 
  -2   8   1        1.32        0.67      0.81 o 
  -1   8   1       47.97       48.97      3.82 o 
   0   8   1       51.10       50.33      3.80 o 
   1   8   1       21.16       24.91      2.65 o 
   2   8   1       29.02       30.73      2.86 o 
   3   8   1        2.73        2.37      1.24 o 
   4   8   1       38.69       49.93      4.05 o 
   5   8   1       11.21       14.64      1.59 o 
   6   8   1        4.46        2.66      0.92 o 
   7   8   1        1.06        0.59      0.69 o 
   8   8   1        5.31        4.04      2.56 o 
   9   8   1        6.05        3.06      2.43 o 
  10   8   1       10.89        9.94      7.62 o 
  11   8   1       30.11       22.95     15.95 o 
  -3   9   1        0.52        0.92      0.65 o 
  -2   9   1        0.77        0.69      0.73 o 
  -1   9   1        0.24        0.27      0.75 o 
   0   9   1        7.46        8.05      1.67 o 
   1   9   1       16.39       17.23      2.29 o 
   2   9   1       51.44       50.93      3.80 o 
   3   9   1       22.64       23.11      2.52 o 
   4   9   1       12.17       11.80      1.47 o 
   5   9   1       95.33      108.75      5.46 o 
   6   9   1        4.32        3.97      1.00 o 
   7   9   1       79.17       83.56      3.53 o 
   8   9   1       16.57       21.49      2.94 o 
  10   9   1        0.31        0.19      0.90 o 
  11   9   1        0.34        0.42      0.79 o 
  -2  10   1        2.32        3.07      0.77 o 
  -1  10   1        2.10        1.23      0.73 o 
   0  10   1       42.95       39.27      3.09 o 
   1  10   1        2.28        1.54      0.96 o 
   2  10   1        0.57        0.75      0.69 o 
   3  10   1        5.38        6.16      0.98 o 
   4  10   1        2.09        2.29      1.04 o 
   5  10   1        3.21        4.12      1.20 o 
   6  10   1       42.23       41.87      2.58 o 
   7  10   1       50.13       55.17      3.26 o 
   8  10   1        3.18        4.38      1.42 o 
   9  10   1        2.89        2.02      1.19 o 
  10  10   1        0.63        0.77      0.83 o 
   0  11   1        4.64        3.90      0.88 o 
   1  11   1        0.45        0.00      0.41 o 
   2  11   1       23.98       22.89      1.53 o 
   3  11   1        4.34        4.20      0.79 o 
   4  11   1       13.50       15.90      2.04 o 
   5  11   1        4.40        3.63      1.00 o 
   6  11   1       94.95       96.45      4.57 o 
   7  11   1       20.91       18.63      2.52 o 
   8  11   1        0.29        0.13      0.73 o 
   9  11   1       14.64       10.03      1.50 o 
   3  12   1        0.71        0.54      0.40 o 
   4  12   1        9.05        8.51      1.23 o 
   5  12   1        1.30        2.44      0.77 o 
   6  12   1        4.74        3.48      0.79 o 
  -8 -11   2        0.51        0.00      0.54 o 
  -7 -11   2        1.60        1.04      0.75 o 
  -6 -11   2       17.68       17.15      1.86 o 
  -5 -11   2       57.68       61.72      4.55 o 
  -4 -11   2        5.16        6.42      0.87 o 
  -3 -11   2        1.46        0.89      0.46 o 
  -2 -11   2        0.29        0.75      0.63 o 
  -1 -11   2        0.28        2.04      0.71 o 
  -8 -10   2        1.91        1.90      1.02 o 
  -7 -10   2       25.83       21.25      7.78 o 
  -6 -10   2       16.21       18.42      1.68 o 
  -5 -10   2        2.68        2.61      0.62 o 
  -4 -10   2       25.60       27.00      2.84 o 
  -3 -10   2        0.07        0.00      0.90 o 
  -2 -10   2       14.37       13.43      2.00 o 
  -1 -10   2        0.04        0.40      0.58 o 
   0 -10   2        5.83        7.36      1.36 o 
   1 -10   2       24.71       24.20      2.11 o 
 -10  -9   2        0.04        0.21      0.90 o 
  -9  -9   2        6.27        1.00      1.06 o 
  -8  -9   2       18.00       11.18      2.23 o 
  -7  -9   2        8.18        6.53      2.11 o 
  -6  -9   2        5.65        9.43      1.34 o 
  -5  -9   2       43.14       48.24      2.32 o 
  -4  -9   2        0.28        0.76      0.62 o 
  -3  -9   2        2.06        0.54      0.83 o 
  -2  -9   2        0.05        0.08      0.83 o 
  -1  -9   2        9.19        7.20      1.63 o 
   0  -9   2       19.10       17.13      2.29 o 
   1  -9   2       30.51       30.08      2.82 o 
   2  -9   2       18.45       21.22      2.15 o 
   3  -9   2        0.00        0.17      0.48 o 
 -11  -8   2        7.10        0.08      0.81 o 
 -10  -8   2        1.73        0.00      1.00 o 
  -8  -8   2       63.84       41.07      4.36 o 
  -7  -8   2      131.02      103.55      6.64 o 
  -6  -8   2        1.68        1.42      1.40 o 
  -5  -8   2        2.51        3.07      1.40 o 
  -4  -8   2       11.58       16.36      1.88 o 
  -3  -8   2        0.04        0.00      0.59 o 
  -2  -8   2        0.81        0.60      0.75 o 
  -1  -8   2        6.97        7.95      1.71 o 
   0  -8   2        0.43        0.00      0.86 o 
   1  -8   2       51.24       55.43      2.70 o 
   2  -8   2        0.02        0.00      0.45 o 
   3  -8   2        0.07        0.09      0.40 o 
   4  -8   2        2.73        4.13      0.90 o 
 -11  -7   2        2.81        0.00      0.98 o 
 -10  -7   2       16.81       12.53      6.90 o 
  -9  -7   2        1.48        1.15      0.70 o 
  -8  -7   2       10.63        6.60      3.28 o 
  -7  -7   2       16.85       10.10      2.57 o 
  -6  -7   2      158.88       90.66      6.43 o 
  -5  -7   2        4.17        2.42      1.54 o 
  -4  -7   2        1.91        2.42      1.15 o 
  -3  -7   2       42.01       57.24      9.64 o 
  -2  -7   2      142.53      154.03      4.22 o 
  -1  -7   2        0.66        0.81      0.51 o 
   0  -7   2        0.03        0.00      0.69 o 
   1  -7   2       26.11       27.80      2.24 o 
   2  -7   2       86.61       83.34      3.39 o 
   3  -7   2       84.12       82.36      3.32 o 
   4  -7   2        0.05        0.00      0.47 o 
   5  -7   2        1.65        1.84      0.81 o 
 -11  -6   2        6.51        6.38      1.11 o 
 -10  -6   2       18.74       15.85      1.94 o 
  -9  -6   2        2.29        2.50      1.02 o 
  -8  -6   2        3.49        4.84      1.29 o 
  -7  -6   2       15.94       16.25      2.02 o 
  -6  -6   2       28.74       27.08      2.38 o 
  -5  -6   2        1.24        1.24      0.88 o 
  -4  -6   2        0.88        0.00      0.85 o 
  -3  -6   2       56.96       55.44      4.71 o 
  -2  -6   2       29.14       24.52      2.56 o 
  -1  -6   2      122.00      126.83      5.70 o 
   0  -6   2      129.47      129.63      5.98 o 
   1  -6   2       21.72       20.34      1.60 o 
   2  -6   2       75.43       76.54      3.16 o 
   3  -6   2      262.61      262.93      5.97 o 
   4  -6   2       57.11       53.55      2.71 o 
   5  -6   2       33.21       32.20      2.32 o 
   6  -6   2        2.40        3.59      1.04 o 
 -11  -5   2        4.55        4.00      1.04 o 
 -10  -5   2       28.15       25.60      2.57 o 
  -9  -5   2        4.93        5.97      1.40 o 
  -8  -5   2        8.03        7.84      1.56 o 
  -7  -5   2       14.55       19.73      2.21 o 
  -6  -5   2        6.70        7.89      1.94 o 
  -5  -5   2       24.56       27.87      2.29 o 
  -4  -5   2      345.99      360.22      7.90 o 
  -3  -5   2        1.74        2.11      1.13 o 
  -2  -5   2      746.59      771.59     12.74 o 
  -1  -5   2       17.03       12.56      1.67 o 
   0  -5   2        0.05        1.28      0.90 o 
   1  -5   2        9.63       12.41      2.68 o 
   2  -5   2      204.28      204.89      9.58 o 
   3  -5   2      287.93      281.40      5.90 o 
   4  -5   2      358.54      359.22      6.93 o 
   5  -5   2        8.47        6.88      1.59 o 
   6  -5   2       29.30       30.58      2.88 o 
   7  -5   2        0.20        0.00      0.73 o 
 -11  -4   2       39.69       42.29      2.94 o 
 -10  -4   2       10.09        6.68      1.52 o 
  -9  -4   2       23.69       22.30      2.63 o 
  -8  -4   2        3.04        3.86      1.27 o 
  -7  -4   2        1.11        0.73      0.83 o 
  -6  -4   2      145.04      150.43      6.08 o 
  -5  -4   2      445.11      526.14      9.22 o 
  -4  -4   2     1155.11     1249.64     13.52 o 
  -3  -4   2      100.06      116.17      3.96 o 
  -2  -4   2        3.39        2.14      0.74 o 
  -1  -4   2       92.20       96.36      4.01 o 
   0  -4   2       85.05       88.56      4.73 o 
   1  -4   2      177.54      166.64      5.56 o 
   2  -4   2       27.57       22.81      3.00 o 
   3  -4   2      476.41      510.67     14.98 o 
   4  -4   2       93.16       87.02      3.22 o 
   5  -4   2        0.01        0.44      0.92 o 
   6  -4   2        0.52        1.15      0.92 o 
   7  -4   2       36.86       36.16      3.13 o 
   8  -4   2       11.82       12.47      1.61 o 
 -11  -3   2        0.06        1.23      0.69 o 
 -10  -3   2        4.44        4.76      1.33 o 
  -9  -3   2      106.48       99.77      5.43 o 
  -8  -3   2      118.09      121.41      3.89 o 
  -7  -3   2        7.59        7.60      1.22 o 
  -6  -3   2       71.48       80.79      4.57 o 
  -5  -3   2       29.90       27.90      2.09 o 
  -4  -3   2      741.23      801.37      8.84 o 
  -3  -3   2      777.24      828.95      8.11 o 
  -2  -3   2      345.42      336.31      5.43 o 
  -1  -3   2      147.06      116.50      3.83 o 
   0  -3   2      177.08      174.16      5.71 o 
   1  -3   2       20.69       20.80      1.76 o 
   2  -3   2       29.50       26.95      2.83 o 
   3  -3   2      198.43      232.25      9.19 o 
   4  -3   2      114.31      133.47      9.63 o 
   5  -3   2       71.98       63.77      4.11 o 
   6  -3   2       14.43       12.06      2.02 o 
   7  -3   2       13.16       15.81      2.32 o 
   8  -3   2       86.65       92.73      4.76 o 
   9  -3   2        7.38        6.22      1.11 o 
 -11  -2   2       25.33       27.29      2.23 o 
 -10  -2   2       21.25       17.54      2.23 o 
  -9  -2   2       49.76       47.22      3.82 o 
  -8  -2   2        1.96        2.16      0.74 o 
  -7  -2   2       72.43       75.07      2.73 o 
  -6  -2   2      152.09      149.90      5.28 o 
  -5  -2   2      385.67      425.37      6.48 o 
  -4  -2   2      564.52      554.79      6.58 o 
  -3  -2   2       80.96       79.15      2.45 o 
  -2  -2   2    16889.42    17513.03     36.03 o 
  -1  -2   2      829.98      804.77      8.43 o 
   0  -2   2        4.20        2.83      0.74 o 
   1  -2   2      224.35      231.08      4.82 o 
   2  -2   2     1335.33     1321.86     17.27 o 
   3  -2   2       44.08       52.15      3.08 o 
   4  -2   2       61.53       62.25      3.82 o 
   5  -2   2       18.07       15.47      2.64 o 
   6  -2   2      180.20      170.81      6.70 o 
   7  -2   2       21.13       19.13      2.40 o 
   8  -2   2       23.57       26.51      2.20 o 
   9  -2   2       82.25      101.22      4.61 o 
 -11  -1   2        1.30        0.58      0.46 o 
 -10  -1   2       27.85       24.89      2.50 o 
  -9  -1   2       26.19       24.53      2.75 o 
  -8  -1   2        6.72        8.80      1.59 o 
  -7  -1   2      114.70      113.25      4.93 o 
  -6  -1   2      332.55      355.58      8.21 o 
  -5  -1   2       48.22       52.04      2.28 o 
  -4  -1   2       71.75       65.98      2.10 o 
  -3  -1   2     1669.91     1674.52     11.17 o 
  -2  -1   2      530.64      526.96      4.95 o 
  -1  -1   2     5218.57     5333.81     13.30 o 
   0  -1   2     1124.25      996.78      7.98 o 
   1  -1   2     2192.16     2073.83     16.15 o 
   2  -1   2      121.32      114.24      3.43 o 
   3  -1   2     1661.26     1689.35     16.03 o 
   4  -1   2      218.17      247.63      5.94 o 
   5  -1   2        3.48        2.26      1.21 o 
   6  -1   2        4.54        7.74      2.75 o 
   7  -1   2        0.50        0.00      0.79 o 
   8  -1   2      196.52      191.67      5.17 o 
   9  -1   2        0.01        1.06      0.79 o 
  10  -1   2        0.22        1.04      0.63 o 
 -10   0   2        8.76        8.43      1.40 o 
  -9   0   2       89.51       85.52      4.55 o 
  -8   0   2        0.06        0.00      0.73 o 
  -7   0   2       23.38       23.74      2.40 o 
  -6   0   2       21.52       17.21      2.22 o 
  -5   0   2       16.49       18.43      2.08 o 
  -4   0   2      207.66      201.02      4.08 o 
  -3   0   2       49.66       49.04      1.76 o 
  -2   0   2      187.07      161.39      2.80 o 
  -1   0   2     3018.56     3107.14     10.47 o 
   0   0   2     1594.09     1444.84     10.81 o 
   1   0   2      162.67      162.89      2.04 o 
   2   0   2      310.91      284.22      5.96 o 
   3   0   2        0.06        0.12      0.29 o 
   4   0   2      410.58      424.37      7.30 o 
   5   0   2      443.76      408.67     11.47 o 
   6   0   2       33.79       34.79      3.22 o 
   7   0   2       18.87       17.24      1.52 o 
   8   0   2       81.66       93.04      5.07 o 
   9   0   2       15.01       17.00      2.21 o 
  10   0   2        0.19        0.31      0.56 o 
 -10   1   2        3.87        3.82      0.90 o 
  -9   1   2        7.79        8.13      1.00 o 
  -8   1   2       23.45       22.72      2.40 o 
  -7   1   2       47.18       46.72      3.46 o 
  -6   1   2        3.69        2.48      1.78 o 
  -5   1   2      109.03      112.67      5.26 o 
  -4   1   2       25.52       27.58      1.75 o 
  -3   1   2      214.65      216.47      4.28 o 
  -2   1   2     8299.91     8421.20     31.75 o 
  -1   1   2     3804.70     3772.38     28.93 o 
   0   1   2      122.20      101.47      2.07 o 
   1   1   2     1346.13     1254.04      7.38 o 
   2   1   2     1455.14     1425.50     12.99 o 
   3   1   2      485.82      496.10      6.15 o 
   4   1   2      224.17      218.79      5.94 o 
   5   1   2      147.26      131.66      5.31 o 
   6   1   2       41.43       38.54      3.25 o 
   7   1   2       31.57       32.87      1.95 o 
   8   1   2       82.96       79.06      4.55 o 
   9   1   2      449.23      467.56     11.13 o 
  10   1   2        1.99        1.59      0.88 o 
  11   1   2        3.55        3.00      0.57 o 
  -9   2   2        9.26       11.53      1.18 o 
  -8   2   2       16.89       19.28      2.19 o 
  -7   2   2       98.86       95.41      5.01 o 
  -6   2   2       48.60       51.31      3.59 o 
  -5   2   2      327.61      349.52      9.81 o 
  -4   2   2       20.04       16.64      1.67 o 
  -3   2   2      126.56      112.13      3.83 o 
  -2   2   2        3.15        4.05      0.70 o 
  -1   2   2     2521.24     2502.26     12.46 o 
   0   2   2      709.19      737.41      8.08 o 
   1   2   2       28.45       28.49      1.56 o 
   2   2   2      672.01      643.33      9.29 o 
   3   2   2        2.25        2.58      0.64 o 
   4   2   2      266.81      288.46      5.64 o 
   5   2   2      221.40      234.38      6.92 o 
   6   2   2      542.78      575.70     20.26 o 
   7   2   2       11.65       10.72      1.30 o 
   8   2   2      123.59      117.88      5.41 o 
   9   2   2       11.44       11.43      1.84 o 
  10   2   2        1.67        1.40      0.79 o 
  11   2   2        9.47       10.84      1.04 o 
  -8   3   2        7.18        8.39      1.42 o 
  -7   3   2      153.94      152.30      6.35 o 
  -6   3   2      279.43      285.91      8.76 o 
  -5   3   2        0.09        0.00      0.54 o 
  -4   3   2      152.50      158.56      6.48 o 
  -3   3   2     3208.74     3262.04     28.80 o 
  -2   3   2     1674.20     1815.68     15.39 o 
  -1   3   2      610.80      621.39      9.26 o 
   0   3   2     1005.33      927.36     11.02 o 
   1   3   2     1156.82     1201.49     11.88 o 
   2   3   2      187.75      194.04      4.76 o 
   3   3   2      237.65      235.29      5.60 o 
   4   3   2      687.08      700.96      9.20 o 
   5   3   2       88.70       99.20      4.54 o 
   6   3   2       43.43       36.48      3.09 o 
   7   3   2      116.85      107.00      3.63 o 
   8   3   2       27.94       27.06      2.61 o 
   9   3   2        1.73        0.13      1.00 o 
  10   3   2        4.64        3.44      1.11 o 
  11   3   2        0.75        0.63      0.43 o 
  -8   4   2        1.30        0.75      0.50 o 
  -7   4   2       24.34       23.24      2.42 o 
  -6   4   2       23.82       22.84      2.59 o 
  -5   4   2       86.23       82.25      3.34 o 
  -4   4   2       47.07       48.06      2.40 o 
  -3   4   2      111.12      115.79      5.52 o 
  -2   4   2      581.67      620.04     11.28 o 
  -1   4   2      568.01      583.93     10.30 o 
   0   4   2      119.56      121.51      4.64 o 
   1   4   2       19.26       19.89      1.83 o 
   2   4   2       26.29       23.65      1.96 o 
   3   4   2      575.62      582.05      9.53 o 
   4   4   2      118.32      123.92      4.66 o 
   5   4   2       46.67       43.07      3.15 o 
   6   4   2       27.30       24.02      3.16 o 
   7   4   2       38.67       36.21      2.31 o 
   8   4   2       19.08       15.56      2.04 o 
   9   4   2      339.08      342.31      9.34 o 
  10   4   2       17.47       17.45      1.52 o 
  11   4   2        0.21        0.25      0.44 o 
  -7   5   2        9.73        9.35      1.40 o 
  -6   5   2       11.36        8.43      1.59 o 
  -5   5   2       15.72       15.10      2.15 o 
  -4   5   2      281.79      263.87      8.59 o 
  -3   5   2       56.69       57.20      3.82 o 
  -2   5   2       39.49       42.44      4.25 o 
  -1   5   2      587.49      547.10      9.89 o 
   0   5   2     1335.92     1377.92     16.98 o 
   1   5   2      115.26      129.98      5.13 o 
   2   5   2        0.45        0.54      0.65 o 
   3   5   2       13.73       16.35      2.21 o 
   4   5   2        9.31        7.16      1.81 o 
   5   5   2        2.80        4.06      1.22 o 
   6   5   2       66.03       58.34      6.14 o 
   7   5   2      168.31      157.88      5.81 o 
   8   5   2      130.85      123.13      5.51 o 
   9   5   2       51.92       59.49      4.01 o 
  10   5   2      105.84      111.04      5.26 o 
  11   5   2       36.89       45.09      3.09 o 
  -6   6   2        8.06        9.60      1.50 o 
  -5   6   2       19.87       20.17      2.42 o 
  -4   6   2        0.05        0.00      0.69 o 
  -3   6   2        1.24        1.42      1.00 o 
  -2   6   2       98.72       90.12      3.24 o 
  -1   6   2       32.11       32.97      3.19 o 
   0   6   2      441.99      450.71     15.07 o 
   1   6   2       74.89      103.32      5.82 o 
   2   6   2       81.86       80.53      6.56 o 
   3   6   2        5.83        6.30      1.83 o 
   4   6   2      106.16      108.74      6.91 o 
   5   6   2     1058.27     1133.62     18.34 o 
   6   6   2      311.37      311.61      9.96 o 
   7   6   2       66.91       61.76      2.61 o 
   8   6   2      295.11      294.47      8.71 o 
   9   6   2      127.55      109.67     70.63 o 
  10   6   2      162.35      179.76      6.70 o 
  11   6   2        3.08        4.40      1.17 o 
  -5   7   2        3.25        4.26      1.08 o 
  -4   7   2        3.50        3.46      1.11 o 
  -3   7   2        4.14        4.92      1.36 o 
  -2   7   2       39.60       40.12      3.44 o 
  -1   7   2      250.20      255.99      8.36 o 
   0   7   2        6.86        7.78      1.48 o 
   1   7   2       28.58       28.74      3.85 o 
   2   7   2       14.94       19.66      4.42 o 
   3   7   2       76.98       76.96      6.23 o 
   4   7   2       11.39        9.71      2.38 o 
   5   7   2       14.41       16.97      1.52 o 
   6   7   2      172.35      167.09      7.61 o 
   7   7   2       41.53       43.19      3.12 o 
   8   7   2        8.12        6.89      1.21 o 
   9   7   2       11.11        6.71      5.34 o 
  10   7   2       36.29       24.31     17.99 o 
  11   7   2       96.45      118.14      4.86 o 
  -4   8   2        3.84        3.65      0.98 o 
  -3   8   2        0.87        1.75      0.94 o 
  -2   8   2        0.10        0.63      0.86 o 
  -1   8   2       36.00       31.34      2.06 o 
   0   8   2      319.61      309.00      9.22 o 
   1   8   2        2.91        3.11      1.08 o 
   2   8   2       47.30       43.48      3.30 o 
   3   8   2       32.75       34.67      3.69 o 
   4   8   2       39.50       40.27      2.47 o 
   5   8   2        0.07        1.09      1.62 o 
   6   8   2      168.22      176.73      5.93 o 
   7   8   2      328.68      331.44      7.03 o 
   8   8   2      116.60      113.39      4.35 o 
   9   8   2        0.04        0.31      0.62 o 
  10   8   2       11.54        7.97      6.24 o 
  11   8   2       28.02       34.24      2.55 o 
  -3   9   2        0.05        0.77      0.65 o 
  -2   9   2        0.72        0.75      0.75 o 
  -1   9   2       11.59       10.89      1.77 o 
   0   9   2        0.89        0.59      0.49 o 
   1   9   2       62.58       62.31      4.15 o 
   2   9   2        0.16        0.23      0.69 o 
   3   9   2       40.42       37.39      3.23 o 
   4   9   2        7.65        6.33      1.23 o 
   5   9   2      393.42      425.76     24.69 o 
   6   9   2        4.51        5.25      1.09 o 
   7   9   2       15.70       19.24      1.77 o 
   8   9   2       17.96       17.14      1.31 o 
   9   9   2       16.59       14.11      3.78 o 
  10   9   2        8.94        7.07      3.39 o 
  -2  10   2       14.25       17.09      1.63 o 
  -1  10   2        4.30        3.73      1.02 o 
   0  10   2        0.90        0.65      0.35 o 
   1  10   2        0.69        1.31      1.01 o 
   2  10   2        8.63        9.35      1.14 o 
   3  10   2       28.63       28.19      2.80 o 
   4  10   2       13.60       13.91      2.04 o 
   5  10   2        4.47        3.45      1.44 o 
   6  10   2       23.45       27.11      3.45 o 
   7  10   2       25.02       30.45      2.08 o 
   8  10   2        2.74        2.68      0.65 o 
   9  10   2        1.33        0.40      0.79 o 
   0  11   2        0.01        0.00      0.48 o 
   1  11   2       19.70       19.23      1.03 o 
   2  11   2        0.96        0.51      0.42 o 
   3  11   2        6.90        7.63      1.40 o 
   4  11   2        2.05        1.52      0.79 o 
   5  11   2       55.26       60.89      3.76 o 
   6  11   2       43.05       49.85      3.32 o 
   7  11   2        1.42        1.63      0.71 o 
   8  11   2        4.79        5.42      0.75 o 
   9  11   2        0.02        0.35      0.69 o 
   3  12   2        0.26        0.00      0.31 o 
   4  12   2       10.11        9.28      1.25 o 
   5  12   2        0.44        0.48      0.50 o 
   6  12   2        1.13        1.96      0.63 o 
   7  12   2       48.88       54.84      2.63 o 
  -6 -11   3        1.63        0.86      0.65 o 
  -5 -11   3        6.91        9.85      1.46 o 
  -4 -11   3        6.32        6.10      1.55 o 
  -3 -11   3        1.59        2.16      0.58 o 
  -2 -11   3        0.92        1.63      0.71 o 
  -9 -10   3        3.23        0.33      0.65 o 
  -8 -10   3        0.18        0.55      0.49 o 
  -7 -10   3       46.47       46.17     10.51 o 
  -6 -10   3       83.80       81.34      8.71 o 
  -5 -10   3        0.80        0.65      0.59 o 
  -4 -10   3        4.94        6.74      1.54 o 
  -3 -10   3       22.37       25.39      2.67 o 
  -2 -10   3        0.77        0.60      0.67 o 
  -1 -10   3        0.30        0.00      0.67 o 
   0 -10   3        0.02        0.94      0.69 o 
 -10  -9   3       12.71        2.57      1.08 o 
  -9  -9   3        0.35        0.19      0.86 o 
  -8  -9   3        2.32        2.18      0.77 o 
  -7  -9   3       38.36       27.83     10.05 o 
  -6  -9   3      102.16      110.50      6.72 o 
  -5  -9   3       17.46       20.98      1.91 o 
  -4  -9   3        7.10        9.26      1.30 o 
  -3  -9   3        5.27        5.34      1.46 o 
  -2  -9   3        4.51        3.80      1.25 o 
  -1  -9   3       21.75       19.05      2.46 o 
   0  -9   3       19.25       17.82      2.27 o 
   1  -9   3        0.49        1.02      0.75 o 
   2  -9   3        0.78        1.19      0.69 o 
 -10  -8   3        1.37        0.13      0.86 o 
  -9  -8   3        3.96        0.17      1.27 o 
  -8  -8   3        9.43        3.36      1.59 o 
  -7  -8   3        1.30        4.67      1.73 o 
  -6  -8   3       15.72       15.83      2.57 o 
  -5  -8   3      222.85      275.77      9.67 o 
  -4  -8   3       15.98       19.78      1.84 o 
  -3  -8   3        4.59        4.19      1.31 o 
  -2  -8   3       11.37        9.51      1.20 o 
  -1  -8   3        8.04        7.79      1.08 o 
   0  -8   3       31.19       31.95      2.12 o 
   1  -8   3        6.54        9.31      1.18 o 
   2  -8   3       66.85       68.58      3.41 o 
   3  -8   3        0.99        1.19      0.90 o 
 -11  -7   3        1.76        0.00      0.81 o 
 -10  -7   3        1.06        0.62      1.05 o 
  -9  -7   3       25.15       19.87     10.81 o 
  -8  -7   3        6.17        3.34      0.93 o 
  -7  -7   3        4.77        6.23      4.41 o 
  -6  -7   3      312.04      275.25     39.15 o 
  -5  -7   3        8.97       11.39      1.28 o 
  -4  -7   3        2.66        2.31      0.76 o 
  -3  -7   3       70.95       81.43      4.74 o 
  -2  -7   3       95.33      101.73      5.34 o 
  -1  -7   3      205.90      204.14      5.09 o 
   0  -7   3        4.78        5.73      1.19 o 
   1  -7   3      250.35      246.17      5.80 o 
   2  -7   3      173.73      173.79      4.85 o 
   3  -7   3       18.08       15.20      1.43 o 
   4  -7   3        1.33        1.19      0.73 o 
   5  -7   3        0.16        0.44      0.52 o 
 -11  -6   3        2.74        3.63      0.86 o 
 -10  -6   3        1.31        1.31      0.71 o 
  -9  -6   3        0.94        0.81      0.77 o 
  -8  -6   3       46.74       44.55      3.42 o 
  -7  -6   3        2.60        1.50      0.81 o 
  -6  -6   3       18.49       23.43      2.36 o 
  -5  -6   3        3.90        2.73      1.07 o 
  -4  -6   3      133.63      157.88      6.89 o 
  -3  -6   3      237.44      249.94      8.58 o 
  -2  -6   3       48.84       57.34      5.00 o 
  -1  -6   3        0.98        0.58      1.17 o 
   0  -6   3        5.21        4.74      0.82 o 
   1  -6   3        0.87        1.70      0.94 o 
   2  -6   3        0.00        0.00      0.55 o 
   3  -6   3      104.12      103.02      3.76 o 
   4  -6   3       45.19       44.36      3.57 o 
   5  -6   3        0.83        1.00      0.83 o 
   6  -6   3        0.05        0.33      0.65 o 
 -11  -5   3        0.72        0.38      0.54 o 
 -10  -5   3       72.37       75.92      4.24 o 
  -9  -5   3        9.03        7.34      1.54 o 
  -8  -5   3       10.11       13.35      2.02 o 
  -7  -5   3       16.22       20.11      2.34 o 
  -6  -5   3       42.49       39.86      4.63 o 
  -5  -5   3      210.93      240.21      8.03 o 
  -4  -5   3       13.22       12.02      1.79 o 
  -3  -5   3       25.67       26.91      2.21 o 
  -2  -5   3        0.07        0.00      0.60 o 
  -1  -5   3        3.75        2.89      1.01 o 
   0  -5   3       83.16       81.87      3.83 o 
   1  -5   3       32.95       36.18      3.78 o 
   2  -5   3       59.72       56.08      2.43 o 
   3  -5   3      330.68      318.43      6.36 o 
   4  -5   3        9.51        8.28      1.67 o 
   5  -5   3       10.18        8.47      1.77 o 
   6  -5   3        2.23        2.00      0.92 o 
   7  -5   3       29.74       35.76      1.83 o 
 -11  -4   3        0.11        0.08      0.50 o 
 -10  -4   3        1.23        1.04      0.77 o 
  -9  -4   3        0.59        0.27      0.86 o 
  -8  -4   3        5.77        6.51      1.54 o 
  -7  -4   3       11.99       10.81      1.77 o 
  -6  -4   3      108.02      103.32      5.29 o 
  -5  -4   3       61.05       80.07      4.41 o 
  -4  -4   3       48.65       42.59      3.06 o 
  -3  -4   3     1088.65     1106.98     17.61 o 
  -2  -4   3      277.37      302.48      7.86 o 
  -1  -4   3     1552.46     1624.67     17.19 o 
   0  -4   3      156.27      162.88      6.93 o 
   1  -4   3      139.58      143.79      6.77 o 
   2  -4   3      144.33      154.42      7.67 o 
   3  -4   3       20.76       20.92      1.82 o 
   4  -4   3       27.70       28.66      2.82 o 
   5  -4   3        4.42        3.09      1.23 o 
   6  -4   3        9.58       10.66      1.86 o 
   7  -4   3       12.79       13.39      1.35 o 
   8  -4   3        1.52        1.11      0.58 o 
 -11  -3   3        0.18        0.77      0.65 o 
 -10  -3   3        3.77        4.69      1.25 o 
  -9  -3   3        8.37        8.47      1.73 o 
  -8  -3   3      165.76      157.78      6.49 o 
  -7  -3   3        2.77        2.17      0.68 o 
  -6  -3   3        2.71        4.30      1.11 o 
  -5  -3   3        2.64        3.20      0.87 o 
  -4  -3   3     1222.64     1254.56     14.95 o 
  -3  -3   3        0.44        0.42      0.48 o 
  -2  -3   3       93.19      105.64      3.89 o 
  -1  -3   3        0.56        0.48      0.46 o 
   0  -3   3      183.64      190.39      6.52 o 
   1  -3   3       30.74       27.01      2.59 o 
   2  -3   3       20.95       24.40      2.76 o 
   3  -3   3      949.12     1001.17     19.38 o 
   4  -3   3      167.49      154.93      7.14 o 
   5  -3   3       72.31       60.81      4.07 o 
   6  -3   3       96.44       85.47      4.99 o 
   7  -3   3        3.53        4.69      1.23 o 
   8  -3   3        3.96        3.09      1.06 o 
 -11  -2   3        0.42        1.06      0.63 o 
 -10  -2   3       41.68       43.54      3.25 o 
  -9  -2   3       27.93       28.18      1.94 o 
  -8  -2   3        6.35        6.82      1.05 o 
  -7  -2   3        0.07        0.95      0.58 o 
  -6  -2   3      219.68      237.67      8.36 o 
  -5  -2   3      509.96      554.45      8.60 o 
  -4  -2   3      514.69      520.17      7.47 o 
  -3  -2   3     2272.67     2315.37     23.20 o 
  -2  -2   3      625.12      645.61      9.04 o 
  -1  -2   3       70.54       76.55      2.26 o 
   0  -2   3        0.22        0.00      0.41 o 
   1  -2   3        0.37        1.05      0.51 o 
   2  -2   3        8.35        6.71      2.39 o 
   3  -2   3        0.27        0.37      0.68 o 
   4  -2   3       12.42       11.49      1.72 o 
   5  -2   3        4.29        2.57      0.84 o 
   6  -2   3        9.49        7.80      1.56 o 
   7  -2   3        1.11        2.25      1.19 o 
   8  -2   3        2.98        4.11      0.88 o 
   9  -2   3        4.69        6.01      1.19 o 
 -10  -1   3       26.66       26.39      2.44 o 
  -9  -1   3        1.12        1.04      0.56 o 
  -8  -1   3       42.61       41.03      2.42 o 
  -7  -1   3        0.64        0.71      0.50 o 
  -6  -1   3        0.12        0.00      0.78 o 
  -5  -1   3        0.10        0.00      0.54 o 
  -4  -1   3      130.31      135.49      3.33 o 
  -3  -1   3       63.01       60.88      1.63 o 
  -2  -1   3       99.25       99.53      2.16 o 
  -1  -1   3        2.85        5.11      0.49 o 
   0  -1   3      220.40      214.90      2.32 o 
   1  -1   3        2.28        2.53      0.33 o 
   2  -1   3       26.50       27.72      1.81 o 
   3  -1   3     1402.42     1542.06     15.48 o 
   4  -1   3      107.78      110.25      4.16 o 
   5  -1   3        0.47        0.75      0.71 o 
   6  -1   3        5.28        5.24      1.29 o 
   7  -1   3      143.29      147.31      4.46 o 
   8  -1   3      266.14      249.80      9.66 o 
   9  -1   3        1.02        1.23      0.67 o 
  10  -1   3        3.28        2.71      0.79 o 
 -10   0   3        4.38        5.84      1.15 o 
  -9   0   3       29.20       32.33      1.98 o 
  -8   0   3        6.79        5.86      0.96 o 
  -7   0   3       61.32       59.88      2.79 o 
  -6   0   3      236.29      247.23      7.68 o 
  -5   0   3      210.05      220.55      6.42 o 
  -4   0   3      131.82      136.67      3.48 o 
  -3   0   3      641.31      591.34      6.27 o 
  -2   0   3      836.29      832.68      5.60 o 
  -1   0   3      340.43      344.72      4.37 o 
   0   0   3      351.43      314.40      4.34 o 
   1   0   3      281.92      264.42      3.05 o 
   2   0   3        0.46        0.86      0.22 o 
   3   0   3      789.07      753.20      9.80 o 
   4   0   3      211.49      216.23      5.46 o 
   5   0   3      331.47      353.74      7.90 o 
   6   0   3       57.36       53.50      3.97 o 
   7   0   3      127.27      120.99      3.86 o 
   8   0   3      223.83      230.25      5.55 o 
   9   0   3       47.10       53.29      3.71 o 
  10   0   3        0.15        0.42      0.52 o 
  -9   1   3        3.69        4.57      0.81 o 
  -8   1   3      175.09      171.03      4.69 o 
  -7   1   3       80.34       86.88      4.78 o 
  -6   1   3       28.12       31.15      2.80 o 
  -5   1   3        9.73        8.73      1.56 o 
  -4   1   3      693.45      750.80     10.49 o 
  -3   1   3       66.84       74.31      2.51 o 
  -2   1   3        1.66        1.44      0.37 o 
  -1   1   3      251.09      243.23      2.55 o 
   0   1   3     1205.68     1187.39      6.89 o 
   1   1   3      393.51      389.72      3.71 o 
   2   1   3      167.21      184.68      4.50 o 
   3   1   3      419.19      378.02      4.81 o 
   4   1   3      365.56      402.38      7.19 o 
   5   1   3      216.84      238.15      7.28 o 
   6   1   3      189.01      202.25      7.48 o 
   7   1   3        5.33        3.88      0.73 o 
   8   1   3        5.01        3.23      1.21 o 
   9   1   3       72.90       71.98      4.42 o 
  10   1   3        0.02        0.35      0.65 o 
  -9   2   3       41.90       45.11      2.75 o 
  -8   2   3       19.58       22.74      2.40 o 
  -7   2   3        7.09        5.01      1.25 o 
  -6   2   3        3.55        2.65      0.94 o 
  -5   2   3        0.79        1.03      2.87 o 
  -4   2   3      442.54      485.41     10.01 o 
  -3   2   3      487.86      489.68      7.30 o 
  -2   2   3       90.42       96.54      2.89 o 
  -1   2   3     1392.56     1388.45      8.96 o 
   0   2   3     1710.95     1744.73     11.99 o 
   1   2   3      186.76      162.32      5.55 o 
   2   2   3        1.69        0.72      0.60 o 
   3   2   3     1547.37     1505.07     15.56 o 
   4   2   3      548.99      591.93      7.54 o 
   5   2   3       66.52       72.12      3.93 o 
   6   2   3        6.02        5.13      1.28 o 
   7   2   3      176.28      183.96      4.33 o 
   8   2   3      171.91      159.52      6.35 o 
   9   2   3       28.02       27.41      2.80 o 
  10   2   3       24.26       25.91      2.61 o 
  11   2   3        1.16        2.06      0.54 o 
  -8   3   3        4.25        3.30      0.98 o 
  -7   3   3       72.22       71.85      4.38 o 
  -6   3   3        0.18        0.83      0.79 o 
  -5   3   3        1.11        1.42      0.83 o 
  -4   3   3       10.44        8.20      2.71 o 
  -3   3   3      373.60      346.48      8.05 o 
  -2   3   3        1.11        0.56      0.51 o 
  -1   3   3      150.39      156.88      3.81 o 
   0   3   3      513.29      504.74      8.86 o 
   1   3   3       65.70       58.20      2.79 o 
   2   3   3      729.18      706.30     12.48 o 
   3   3   3       20.07       20.70      1.76 o 
   4   3   3     1868.01     2036.43     23.58 o 
   5   3   3      342.88      365.52     10.86 o 
   6   3   3       16.98       13.03      2.16 o 
   7   3   3       21.04       18.28      1.31 o 
   8   3   3      929.81      915.87     15.01 o 
   9   3   3      109.00      114.24      5.47 o 
  10   3   3        0.01        0.00      0.94 o 
  11   3   3        8.94       10.47      1.01 o 
  -8   4   3        9.54        9.41      1.27 o 
  -7   4   3        4.38        3.40      1.08 o 
  -6   4   3       36.00       32.44      3.07 o 
  -5   4   3       72.27       66.59      4.36 o 
  -4   4   3      207.49      202.11      7.21 o 
  -3   4   3      149.47      156.50      7.71 o 
  -2   4   3        1.90        0.93      0.63 o 
  -1   4   3       12.01       17.97      2.09 o 
   0   4   3        0.95        0.87      0.73 o 
   1   4   3      458.42      486.70      9.18 o 
   2   4   3      435.43      426.37      8.51 o 
   3   4   3      419.10      422.27     12.63 o 
   4   4   3      193.65      250.48      7.02 o 
   5   4   3      335.60      353.31      7.76 o 
   6   4   3       94.10      101.44      6.48 o 
   7   4   3        0.59        1.24      0.71 o 
   8   4   3        1.87       16.04      4.14 o 
   9   4   3      294.80      297.82      8.76 o 
  10   4   3        4.12        2.57      0.96 o 
  11   4   3        0.00        0.42      0.69 o 
  -7   5   3        1.37        1.00      0.69 o 
  -6   5   3        4.82        4.96      1.21 o 
  -5   5   3      122.13      115.67      5.78 o 
  -4   5   3      111.60       99.69      5.34 o 
  -3   5   3       53.93       52.98      2.50 o 
  -2   5   3       30.84       30.36      2.97 o 
  -1   5   3      332.36      329.59      7.72 o 
   0   5   3      482.70      502.81     14.65 o 
   1   5   3       44.24       47.93      3.27 o 
   2   5   3       14.66       13.72      1.76 o 
   3   5   3       78.21       76.64      5.01 o 
   4   5   3       61.09       74.81      4.12 o 
   5   5   3       10.93        9.87      1.75 o 
   6   5   3        1.82        0.12      1.07 o 
   7   5   3       16.42       17.75      1.39 o 
   8   5   3        7.59        6.51      1.38 o 
   9   5   3        8.06       13.02      2.09 o 
  10   5   3      299.01      324.03      8.95 o 
  11   5   3        3.28        4.21      1.08 o 
  -6   6   3       12.80       13.16      1.73 o 
  -5   6   3        8.40        4.78      1.13 o 
  -4   6   3        0.00        0.19      0.75 o 
  -3   6   3        5.18        3.40      1.19 o 
  -2   6   3       83.57       78.47      3.12 o 
  -1   6   3        0.07        0.50      0.42 o 
   0   6   3      154.39      155.96      6.61 o 
   1   6   3       30.30       28.42      2.83 o 
   2   6   3       61.45       66.57      4.12 o 
   3   6   3       28.81       37.23     12.86 o 
   4   6   3      144.00      135.52      7.81 o 
   5   6   3      264.93      292.74     20.16 o 
   6   6   3      376.57      370.89      7.54 o 
   7   6   3       15.65       16.07      1.40 o 
   8   6   3       98.64       92.86      3.31 o 
   9   6   3      325.64      361.12      9.78 o 
  10   6   3       33.92       36.72      3.11 o 
  11   6   3        5.89        7.28      1.36 o 
  -5   7   3       25.73       21.34      2.13 o 
  -4   7   3        1.58        0.50      0.77 o 
  -3   7   3        2.71        4.36      1.38 o 
  -2   7   3       71.98       59.83      2.82 o 
  -1   7   3       17.45       15.86      1.49 o 
   0   7   3       16.73       16.40      2.09 o 
   1   7   3        2.46        2.65      1.40 o 
   2   7   3        2.99        2.25      1.11 o 
   3   7   3       70.53       71.25      6.52 o 
   4   7   3       48.57       45.05      2.05 o 
   5   7   3       11.38       10.34      1.19 o 
   6   7   3      290.47      279.25      7.66 o 
   7   7   3      372.27      368.74      9.48 o 
   8   7   3      216.56      212.21      5.15 o 
   9   7   3       37.41       36.87      3.23 o 
  10   7   3        0.09        0.79      0.73 o 
  11   7   3       22.23       24.85      2.25 o 
  -4   8   3        5.68        4.86      1.08 o 
  -3   8   3        0.85        2.04      0.92 o 
  -2   8   3        9.75        8.47      1.61 o 
  -1   8   3       96.08       89.81      3.46 o 
   0   8   3      127.85      111.54      5.47 o 
   1   8   3        7.30        7.91      1.50 o 
   2   8   3       17.67       19.09      2.25 o 
   3   8   3       30.30       29.77      2.82 o 
   4   8   3      127.47      146.82     10.58 o 
   5   8   3        1.42        0.94      0.70 o 
   6   8   3       81.07       79.58      5.08 o 
   7   8   3      154.69      158.25      4.64 o 
   8   8   3        4.27        2.97      0.64 o 
   9   8   3        8.03        6.51      1.54 o 
  10   8   3        4.26        5.01      1.25 o 
  11   8   3        5.49        5.84      1.08 o 
  -3   9   3        0.06        0.29      0.60 o 
  -2   9   3       75.43       76.70      4.11 o 
  -1   9   3       33.20       32.22      2.08 o 
   0   9   3        3.62        2.31      1.07 o 
   1   9   3       10.09        9.42      1.18 o 
   2   9   3       15.63       13.98      1.96 o 
   3   9   3        3.91        3.92      1.19 o 
   4   9   3      107.95      105.70      5.41 o 
   5   9   3        0.62        0.10      0.68 o 
   6   9   3       59.44       68.38      8.40 o 
   7   9   3       54.17       61.04      3.03 o 
   8   9   3        0.37        0.57      0.48 o 
   9   9   3        0.78        0.40      0.40 o 
  10   9   3       10.92       12.50      1.71 o 
  -1  10   3       67.40       59.98      3.28 o 
   0  10   3        0.42        0.43      0.37 o 
   1  10   3        2.03        2.01      0.71 o 
   2  10   3       12.47       12.37      1.81 o 
   3  10   3       30.72       28.94      2.77 o 
   4  10   3        0.45        0.00      0.77 o 
   5  10   3      265.29      286.34      8.69 o 
   6  10   3      276.74      333.37     26.82 o 
   7  10   3       13.14       14.66      1.40 o 
   8  10   3        7.52        7.53      0.99 o 
   9  10   3       21.91       18.78      5.81 o 
   1  11   3       16.42       15.65      1.65 o 
   2  11   3        0.01        0.00      0.40 o 
   3  11   3        0.03        0.10      0.50 o 
   4  11   3       17.56       18.59      2.07 o 
   5  11   3       39.57       43.04      3.13 o 
   6  11   3        9.54        9.64      1.50 o 
   7  11   3        0.03        0.00      0.56 o 
   8  11   3       30.97       38.05      2.46 o 
   4  12   3       10.34       10.06      0.91 o 
   5  12   3        5.24        4.78      0.92 o 
   6  12   3        0.96        0.19      0.40 o 
  -5 -11   4        1.62        1.92      0.75 o 
  -4 -11   4        0.16        0.00      0.50 o 
  -8 -10   4       10.30        9.91      1.31 o 
  -7 -10   4        0.42        0.90      0.77 o 
  -6 -10   4       83.36       86.26      4.47 o 
  -5 -10   4        3.49        3.15      1.11 o 
  -4 -10   4        0.45        0.67      0.77 o 
  -3 -10   4        8.88       10.05      1.61 o 
  -2 -10   4        0.69        0.15      0.58 o 
  -1 -10   4        1.95        1.98      0.73 o 
   0 -10   4       22.54       22.41      1.90 o 
  -9  -9   4        5.63        3.79      2.60 o 
  -8  -9   4        0.62        0.73      1.07 o 
  -7  -9   4        3.21        1.71      1.14 o 
  -6  -9   4       10.83       15.64      2.23 o 
  -5  -9   4        1.60        2.84      1.27 o 
  -4  -9   4       36.97       34.86      3.30 o 
  -3  -9   4       29.97       30.14      1.99 o 
  -2  -9   4        9.90       10.67      1.21 o 
  -1  -9   4       52.93       53.80      3.36 o 
   0  -9   4      222.83      241.34     10.59 o 
   1  -9   4       46.15       48.51      2.11 o 
 -10  -8   4        3.25        0.00      0.77 o 
  -9  -8   4        4.52        3.46      1.69 o 
  -8  -8   4       48.91       38.20     19.35 o 
  -7  -8   4       23.65       18.85      6.67 o 
  -6  -8   4       53.73       45.87      5.38 o 
  -5  -8   4      133.48      134.70      5.64 o 
  -4  -8   4       17.55       18.28      1.67 o 
  -3  -8   4       29.55       32.79      2.13 o 
  -2  -8   4       39.85       35.34      2.24 o 
  -1  -8   4       14.82       16.11      1.55 o 
   0  -8   4        2.40        3.67      0.85 o 
   1  -8   4       22.29       21.45      1.68 o 
   2  -8   4       24.65       26.36      1.70 o 
   3  -8   4        0.04        0.50      0.65 o 
 -10  -7   4        1.12        0.58      0.47 o 
  -9  -7   4       17.65       15.97      9.10 o 
  -8  -7   4        4.42        1.59      1.69 o 
  -7  -7   4       93.09       76.15     19.42 o 
  -6  -7   4      236.87      191.78     72.50 o 
  -5  -7   4        8.61        6.43      2.10 o 
  -4  -7   4      190.10      193.43      6.66 o 
  -3  -7   4        0.12        0.15      0.73 o 
  -2  -7   4      188.60      184.87      4.92 o 
  -1  -7   4      128.53      128.75      4.19 o 
   0  -7   4      224.33      218.99      5.51 o 
   1  -7   4      296.72      295.63      6.38 o 
   2  -7   4      131.46      128.82      4.14 o 
   3  -7   4        4.04        4.88      1.25 o 
   4  -7   4        0.99        0.15      0.60 o 
 -10  -6   4        0.30        0.00      0.65 o 
  -9  -6   4        6.09        7.61      1.44 o 
  -8  -6   4        2.41        2.50      1.04 o 
  -7  -6   4        4.33        4.42      1.21 o 
  -6  -6   4      143.63      153.18      6.12 o 
  -5  -6   4      129.11      105.08     19.77 o 
  -4  -6   4        5.40        4.53      1.13 o 
  -3  -6   4        5.43        4.51      1.13 o 
  -2  -6   4        7.84        7.78      1.31 o 
  -1  -6   4       81.68       84.44      3.18 o 
   0  -6   4       19.86       20.01      1.62 o 
   1  -6   4        0.52        0.92      1.03 o 
   2  -6   4       81.97       81.46      3.34 o 
   3  -6   4        4.42        3.09      1.08 o 
   4  -6   4        0.56        0.79      0.83 o 
   5  -6   4        1.77        2.11      0.83 o 
   6  -6   4        7.86       10.03      0.90 o 
 -11  -5   4        0.02        0.02      0.50 o 
 -10  -5   4        0.26        0.73      0.69 o 
  -9  -5   4        0.43        0.42      0.79 o 
  -8  -5   4        7.69        8.20      1.65 o 
  -7  -5   4      105.68      107.60      5.34 o 
  -6  -5   4      117.47      106.59      5.03 o 
  -5  -5   4      199.81      199.69      5.98 o 
  -4  -5   4       41.88       41.89      6.44 o 
  -3  -5   4        6.41        3.05      2.66 o 
  -2  -5   4       30.41       38.33      4.10 o 
  -1  -5   4        5.32        5.24      1.64 o 
   0  -5   4       22.82       21.89      3.09 o 
   1  -5   4        0.65        1.79      0.86 o 
   2  -5   4       55.69       53.68      2.60 o 
   3  -5   4       29.05       26.79      2.82 o 
   4  -5   4        0.50        1.15      0.86 o 
   5  -5   4        1.48        1.86      1.00 o 
   6  -5   4        0.82        0.79      0.65 o 
   7  -5   4        7.70        9.97      0.91 o 
 -11  -4   4        8.45        9.83      1.27 o 
 -10  -4   4        0.45        0.35      0.69 o 
  -9  -4   4       45.41       46.15      3.59 o 
  -8  -4   4        3.96        5.11      1.36 o 
  -7  -4   4       37.92       39.33      3.30 o 
  -6  -4   4      257.39      238.52      7.52 o 
  -5  -4   4       94.21      101.15      6.69 o 
  -4  -4   4     1776.35     1819.77     27.19 o 
  -3  -4   4        0.02        0.14      0.89 o 
  -2  -4   4      220.32      236.16      9.21 o 
  -1  -4   4      184.48      199.50     10.32 o 
   0  -4   4      157.58      162.46      8.97 o 
   1  -4   4      193.26      187.21     12.60 o 
   2  -4   4        0.51        0.08      1.56 o 
   3  -4   4       52.16       52.75      3.67 o 
   4  -4   4       11.43        8.03      1.61 o 
   5  -4   4       38.15       34.65      3.23 o 
   6  -4   4        0.12        0.63      0.71 o 
   7  -4   4       38.29       47.35      2.29 o 
 -11  -3   4        7.14        8.20      1.17 o 
 -10  -3   4        8.63        8.14      1.50 o 
  -9  -3   4       20.25       19.40      2.38 o 
  -8  -3   4        1.89        1.38      0.60 o 
  -7  -3   4       95.76       90.58      3.41 o 
  -6  -3   4      112.90      127.33      3.57 o 
  -5  -3   4      511.12      507.82     14.35 o 
  -4  -3   4      240.66      248.16      7.83 o 
  -3  -3   4      362.35      386.65      9.15 o 
  -2  -3   4      623.39      678.52     11.42 o 
  -1  -3   4      389.09      414.30     11.02 o 
   0  -3   4        2.33        3.49      1.19 o 
   1  -3   4     1770.09     1834.73     18.37 o 
   2  -3   4     1258.19     1373.75     20.75 o 
   3  -3   4       64.17       71.21      5.26 o 
   4  -3   4       11.17       10.78      1.75 o 
   5  -3   4        1.70        2.23      1.13 o 
   6  -3   4        0.29        0.19      0.79 o 
   7  -3   4       40.20       37.78      2.26 o 
   8  -3   4        4.13        4.04      0.94 o 
 -10  -2   4       15.29       18.42      2.04 o 
  -9  -2   4        7.56        6.46      0.99 o 
  -8  -2   4        3.32        3.90      0.88 o 
  -7  -2   4        9.65       11.17      1.27 o 
  -6  -2   4        5.47        5.23      1.44 o 
  -5  -2   4      155.67      170.36      6.79 o 
  -4  -2   4       16.58       18.03      2.10 o 
  -3  -2   4     1607.33     1606.61     26.10 o 
  -2  -2   4      720.39      721.08     11.20 o 
  -1  -2   4       99.69      108.26      4.03 o 
   0  -2   4       28.14       29.17      2.67 o 
   1  -2   4      956.79      994.68      9.96 o 
   2  -2   4       38.01       45.18      3.34 o 
   3  -2   4      931.87      986.31     19.33 o 
   4  -2   4        0.47        0.00      0.81 o 
   5  -2   4        2.48        2.57      0.96 o 
   6  -2   4      112.12       92.24      5.05 o 
   7  -2   4       81.22       77.63      3.84 o 
   8  -2   4       72.71       83.88      3.21 o 
   9  -2   4       19.07       25.45      2.11 o 
 -10  -1   4       10.91       11.77      1.56 o 
  -9  -1   4       47.68       43.23      2.30 o 
  -8  -1   4        2.83        2.76      0.76 o 
  -7  -1   4       85.82       89.46      3.43 o 
  -6  -1   4       59.17       61.10      2.38 o 
  -5  -1   4        0.01        0.49      0.95 o 
  -4  -1   4      265.07      289.15      6.88 o 
  -3  -1   4      164.06      156.95      4.56 o 
  -2  -1   4      301.15      326.44      4.96 o 
  -1  -1   4     1749.15     1824.76     23.42 o 
   0  -1   4      868.32      891.57      8.70 o 
   1  -1   4      243.66      275.03      5.65 o 
   2  -1   4      256.51      246.44      6.74 o 
   3  -1   4      818.62      946.54     13.26 o 
   4  -1   4        0.86        0.94      0.69 o 
   5  -1   4       16.08       16.07      2.52 o 
   6  -1   4       19.15       16.02      2.11 o 
   7  -1   4      128.95      118.16      3.98 o 
   8  -1   4       29.06       29.62      2.02 o 
   9  -1   4        6.86        6.84      1.31 o 
 -10   0   4       58.26       62.24      2.07 o 
  -9   0   4       15.75       15.86      1.36 o 
  -8   0   4       12.02       10.64      1.25 o 
  -7   0   4        1.13        0.65      0.55 o 
  -6   0   4        0.01        0.00      0.47 o 
  -5   0   4        1.77        1.36      0.85 o 
  -4   0   4       32.85       35.29      2.19 o 
  -3   0   4      312.86      326.67      5.99 o 
  -2   0   4        5.95        7.87      0.97 o 
  -1   0   4      942.91      982.88      9.69 o 
   0   0   4      117.46      102.36      2.90 o 
   1   0   4      198.41      195.79      3.06 o 
   2   0   4      295.25      318.93      4.37 o 
   3   0   4      124.77      127.36      3.81 o 
   4   0   4       21.94       25.04      1.95 o 
   5   0   4        1.22        0.14      1.08 o 
   6   0   4      106.93       94.01      2.22 o 
   7   0   4       32.16       30.89      1.63 o 
   8   0   4        1.62        0.79      0.52 o 
   9   0   4       16.82       19.34      2.25 o 
  10   0   4        2.41        3.09      0.86 o 
  -9   1   4       39.09       38.20      2.71 o 
  -8   1   4      128.94      124.61      3.92 o 
  -7   1   4       36.63       38.70      2.28 o 
  -6   1   4       31.01       27.45      1.87 o 
  -5   1   4      131.98      135.29      5.32 o 
  -4   1   4      211.81      229.12      5.86 o 
  -3   1   4      345.99      382.46      6.93 o 
  -2   1   4        2.02        1.42      0.55 o 
  -1   1   4      583.52      607.75      8.03 o 
   0   1   4      135.99      139.41      3.09 o 
   1   1   4      122.49      121.36      2.75 o 
   2   1   4      364.41      371.73      7.12 o 
   3   1   4      773.98      777.14      8.32 o 
   4   1   4        0.23        0.47      0.53 o 
   5   1   4       13.35       14.81      1.65 o 
   6   1   4      245.15      230.20      8.05 o 
   7   1   4      454.76      425.00      5.63 o 
   8   1   4      284.66      273.56      8.44 o 
   9   1   4       15.91       16.35      2.13 o 
  10   1   4        0.64        0.48      0.56 o 
  -9   2   4       31.27       36.59      2.40 o 
  -8   2   4       22.15       20.63      2.25 o 
  -7   2   4       15.78       16.10      2.15 o 
  -6   2   4       54.88       56.96      3.99 o 
  -5   2   4        2.92        2.28      0.63 o 
  -4   2   4       23.28       20.28      2.58 o 
  -3   2   4      729.06      764.58     11.54 o 
  -2   2   4       10.01       14.86      1.55 o 
  -1   2   4      536.86      532.91      8.45 o 
   0   2   4      721.34      715.38      9.14 o 
   1   2   4      358.84      362.83      4.78 o 
   2   2   4     2150.34     2204.97     15.91 o 
   3   2   4      198.25      199.58      4.72 o 
   4   2   4      716.63      866.26      9.53 o 
   5   2   4       58.46       68.59      3.94 o 
   6   2   4       65.35       64.96      5.08 o 
   7   2   4       12.11       10.18      0.91 o 
   8   2   4      398.33      401.61      5.54 o 
   9   2   4        9.94       10.83      1.79 o 
  10   2   4        2.97        3.30      1.00 o 
  11   2   4        9.59       12.04      1.42 o 
  -8   3   4       19.90       19.48      2.00 o 
  -7   3   4        6.99        8.26      1.59 o 
  -6   3   4       15.34       13.96      2.07 o 
  -5   3   4       63.65       58.21      2.66 o 
  -4   3   4       22.78       22.79      1.52 o 
  -3   3   4        3.93        3.07      1.66 o 
  -2   3   4      176.35      186.11      6.48 o 
  -1   3   4       18.53       19.02      2.01 o 
   0   3   4        0.19        0.00      0.79 o 
   1   3   4        3.06        3.05      0.93 o 
   2   3   4      323.83      307.15      6.67 o 
   3   3   4      296.15      273.82      6.95 o 
   4   3   4       10.62       12.17      1.55 o 
   5   3   4        0.86        1.15      0.80 o 
   6   3   4      354.16      362.46     15.15 o 
   7   3   4       45.58       40.92      1.72 o 
   8   3   4      307.95      303.96      4.82 o 
   9   3   4        1.19        1.29      0.83 o 
  10   3   4        1.29        1.90      0.92 o 
  11   3   4        8.19       10.49      1.40 o 
  -8   4   4       12.90       14.56      1.48 o 
  -7   4   4        1.74        1.61      0.83 o 
  -6   4   4        1.88        2.82      1.11 o 
  -5   4   4      179.12      169.63      6.95 o 
  -4   4   4      168.17      162.84      4.45 o 
  -3   4   4        0.49        1.30      0.93 o 
  -2   4   4       19.61       17.41      2.72 o 
  -1   4   4      733.99      804.72     17.93 o 
   0   4   4        2.51        3.63      1.12 o 
   1   4   4      522.55      539.44     10.08 o 
   2   4   4     1660.00     1783.60     18.35 o 
   3   4   4     2175.52     2494.09     25.65 o 
   4   4   4      345.24      374.61      8.95 o 
   5   4   4        3.01        5.09      1.06 o 
   6   4   4      234.58      267.77     10.56 o 
   7   4   4        5.79        5.80      0.73 o 
   8   4   4      535.66      539.10      6.45 o 
   9   4   4        2.70        3.07      1.04 o 
  10   4   4       10.24       11.14      1.69 o 
  11   4   4        4.36        5.61      1.08 o 
  -7   5   4        9.64       10.97      1.42 o 
  -6   5   4        4.31        5.15      1.25 o 
  -5   5   4       19.18       24.18      2.67 o 
  -4   5   4       29.22       30.08      2.01 o 
  -3   5   4        7.26        9.32      1.13 o 
  -2   5   4        0.86        0.62      0.43 o 
  -1   5   4      207.32      212.12      9.93 o 
   0   5   4        4.69        3.42      1.35 o 
   1   5   4      286.57      261.86      6.86 o 
   2   5   4       13.12       15.69      1.97 o 
   3   5   4     1449.55     1601.90     26.13 o 
   4   5   4       76.64       81.48      4.49 o 
   5   5   4       37.24       38.31      3.19 o 
   6   5   4        0.00        0.54      0.41 o 
   7   5   4      526.17      505.86      6.13 o 
   8   5   4      699.82      702.80      9.09 o 
   9   5   4       56.69       64.79      4.11 o 
  10   5   4       48.37       56.40      3.65 o 
  11   5   4        0.74        0.46      0.56 o 
  -6   6   4       21.76       21.99      2.04 o 
  -5   6   4       39.25       32.13      2.88 o 
  -4   6   4        8.09        7.30      1.54 o 
  -3   6   4        0.87        0.21      0.49 o 
  -2   6   4        7.34        6.58      1.02 o 
  -1   6   4       11.34       11.13      1.22 o 
   0   6   4       37.16       40.70      3.04 o 
   1   6   4       79.52       75.62      4.05 o 
   2   6   4       15.23       19.24      2.35 o 
   3   6   4       20.01       18.41      2.93 o 
   4   6   4        1.42        2.64      1.00 o 
   5   6   4       42.54       52.25      2.79 o 
   6   6   4       35.21       33.63      1.94 o 
   7   6   4       31.97       37.75      2.13 o 
   8   6   4       81.96       84.08      3.23 o 
   9   6   4      221.74      227.34      5.18 o 
  10   6   4        6.13        4.74      1.23 o 
  11   6   4        2.16        3.02      0.92 o 
  -5   7   4        0.11        0.29      0.52 o 
  -4   7   4        1.06        0.42      0.75 o 
  -3   7   4       24.02       22.80      1.72 o 
  -2   7   4       54.40       47.23      2.99 o 
  -1   7   4       92.33       95.60      3.57 o 
   0   7   4       31.31       27.63      1.87 o 
   1   7   4        6.23        6.74      1.27 o 
   2   7   4        0.66        0.06      0.62 o 
   3   7   4      220.49      220.32     16.04 o 
   4   7   4        1.26        2.03      0.74 o 
   5   7   4       20.08       17.07      1.48 o 
   6   7   4        2.24        2.23      0.71 o 
   7   7   4        0.08        0.00      0.49 o 
   8   7   4        0.07        0.34      0.54 o 
   9   7   4        0.11        0.00      0.42 o 
  10   7   4       38.34       42.50      3.17 o 
  11   7   4        3.81        8.32      1.31 o 
  -4   8   4        2.21        4.44      1.00 o 
  -3   8   4        5.14        3.86      1.04 o 
  -2   8   4       14.68       14.16      1.37 o 
  -1   8   4       64.84       67.72      2.97 o 
   0   8   4       74.00       72.16      3.08 o 
   1   8   4        0.16        0.17      0.69 o 
   2   8   4       17.29       16.75      2.09 o 
   3   8   4       17.86       16.13      2.13 o 
   4   8   4      635.11      684.97      9.93 o 
   5   8   4      328.84      373.82     22.97 o 
   6   8   4       18.11       16.42      1.56 o 
   7   8   4       63.90       60.94      2.87 o 
   8   8   4      266.91      280.43      6.06 o 
   9   8   4       27.53       27.99      2.85 o 
  10   8   4       30.94       36.34      2.86 o 
  11   8   4       10.49       13.81      1.56 o 
  -3   9   4        4.93        4.63      0.92 o 
  -2   9   4       19.93       15.60      1.77 o 
  -1   9   4        5.44        5.46      0.86 o 
   0   9   4        0.15        0.52      0.48 o 
   1   9   4        4.56        4.59      1.31 o 
   2   9   4       38.02       39.29      3.15 o 
   3   9   4      121.55      125.56      5.76 o 
   4   9   4      322.63      337.72      9.55 o 
   5   9   4      301.08      312.93      9.22 o 
   6   9   4       95.73      105.22      6.30 o 
   7   9   4       25.34       25.08      2.57 o 
   8   9   4        4.30        4.43      0.87 o 
   9   9   4       55.81       66.20      2.64 o 
  10   9   4       40.21       46.90      3.03 o 
  -1  10   4       39.62       34.22      2.00 o 
   0  10   4       10.93       11.87      1.61 o 
   1  10   4        1.56        1.19      0.77 o 
   2  10   4        6.56        6.57      0.96 o 
   3  10   4        2.35        2.42      0.98 o 
   4  10   4       48.72       58.09      3.86 o 
   5  10   4      108.32      117.39      5.47 o 
   6  10   4        4.20        4.71      1.23 o 
   7  10   4        3.56        4.23      1.02 o 
   8  10   4        0.02        0.10      0.50 o 
   9  10   4       56.54       59.68      3.07 o 
   1  11   4        4.77        6.55      1.15 o 
   2  11   4        3.23        3.09      0.90 o 
   3  11   4        9.61       11.11      1.08 o 
   4  11   4       34.37       37.99      2.77 o 
   5  11   4       66.84       70.49      3.82 o 
   6  11   4        5.91        6.67      1.23 o 
   7  11   4       14.81       15.40      1.71 o 
   8  11   4        3.71        5.32      0.96 o 
   5  12   4        3.93        4.29      0.60 o 
   6  12   4        0.37        0.00      0.38 o 
  -7 -10   5        6.15        7.99      1.23 o 
  -6 -10   5        2.56        0.71      0.67 o 
  -5 -10   5        1.22        1.65      0.77 o 
  -4 -10   5       16.58       20.03      2.13 o 
  -3 -10   5        3.11        3.34      0.94 o 
  -2 -10   5       13.31       10.43      1.46 o 
  -8  -9   5        0.03        0.48      0.60 o 
  -7  -9   5        3.06        4.67      1.15 o 
  -6  -9   5        3.10        3.00      1.11 o 
  -5  -9   5        3.12        2.96      0.72 o 
  -4  -9   5        0.79        0.02      0.55 o 
  -3  -9   5        9.16        8.74      1.10 o 
  -2  -9   5       35.80       39.81      2.21 o 
  -1  -9   5       60.94       61.10      2.58 o 
   0  -9   5       38.67       45.79      2.07 o 
   1  -9   5        0.70        0.73      0.48 o 
  -9  -8   5       20.24       12.59      8.71 o 
  -8  -8   5        1.89        1.52      0.77 o 
  -7  -8   5       64.30       64.79      3.78 o 
  -6  -8   5      105.50      108.54      5.05 o 
  -5  -8   5       59.56       62.31      3.92 o 
  -4  -8   5        4.83        6.33      1.01 o 
  -3  -8   5        0.75        0.09      0.52 o 
  -2  -8   5      175.97      184.95      5.05 o 
  -1  -8   5      217.07      223.56      5.48 o 
   0  -8   5       13.25       15.76      1.47 o 
   1  -8   5       93.58      101.56      3.36 o 
   2  -8   5       24.66       26.27      2.29 o 
   3  -8   5        2.89        2.94      0.77 o 
 -10  -7   5        1.42        1.27      0.97 o 
  -9  -7   5        4.89        3.85      2.97 o 
  -8  -7   5       16.85       12.44      6.67 o 
  -7  -7   5        1.07        0.93      0.68 o 
  -6  -7   5       20.51       21.59      2.42 o 
  -5  -7   5       13.58       13.10      1.90 o 
  -4  -7   5        0.29        0.00      0.88 o 
  -3  -7   5        2.07        1.86      0.90 o 
  -2  -7   5       22.80       22.50      1.93 o 
  -1  -7   5        8.19        9.53      1.22 o 
   0  -7   5       18.84       18.97      1.66 o 
   1  -7   5       35.28       37.26      2.51 o 
   2  -7   5       67.06       68.80      4.22 o 
   3  -7   5        0.75        0.60      0.60 o 
   4  -7   5        1.79        0.77      0.54 o 
 -10  -6   5       50.62       39.61     25.24 o 
  -9  -6   5       21.66       16.77      1.98 o 
  -8  -6   5        1.62        1.84      0.90 o 
  -7  -6   5       35.51       29.58      2.82 o 
  -6  -6   5       72.24       65.71      4.11 o 
  -5  -6   5        0.15        0.00      0.69 o 
  -4  -6   5       24.42       23.70      2.42 o 
  -3  -6   5      247.61      230.89      7.40 o 
  -2  -6   5      332.15      328.54      8.91 o 
  -1  -6   5        9.78        9.23      1.15 o 
   0  -6   5        0.82        1.26      0.61 o 
   1  -6   5        6.15        5.81      1.55 o 
   2  -6   5       19.00       18.92      2.42 o 
   3  -6   5       46.89       46.15      3.61 o 
   4  -6   5        2.34        2.67      1.06 o 
   5  -6   5        2.90        3.44      0.94 o 
 -10  -5   5       20.79       19.94      2.00 o 
  -9  -5   5        0.52        0.00      0.65 o 
  -8  -5   5       32.37       30.75      2.90 o 
  -7  -5   5      169.82      172.02      6.79 o 
  -6  -5   5      444.68      429.08     10.40 o 
  -5  -5   5        0.17        0.23      0.71 o 
  -4  -5   5       50.78       49.39      3.34 o 
  -3  -5   5      497.47      500.44     10.26 o 
  -2  -5   5       18.56       13.81      2.90 o 
  -1  -5   5       99.16       90.72      3.99 o 
   0  -5   5      184.43      185.61      4.70 o 
   1  -5   5      124.66      125.72      5.70 o 
   2  -5   5      150.97      151.19      6.43 o 
   3  -5   5        6.04        6.05      1.46 o 
   4  -5   5       18.05       15.85      2.17 o 
   5  -5   5        5.28        4.65      1.21 o 
   6  -5   5       10.82       14.12      1.26 o 
 -10  -4   5       19.21       23.68      2.21 o 
  -9  -4   5       11.72       10.60      1.75 o 
  -8  -4   5       13.70       13.45      2.07 o 
  -7  -4   5      105.40      102.28      5.30 o 
  -6  -4   5      515.58      506.66     11.24 o 
  -5  -4   5      191.20      177.78      6.41 o 
  -4  -4   5      164.56      184.35      9.16 o 
  -3  -4   5      136.65      133.58      7.60 o 
  -2  -4   5       31.62       40.38      4.16 o 
  -1  -4   5       27.74       29.07      3.48 o 
   0  -4   5      218.70      235.41     14.56 o 
   1  -4   5       73.83       85.87     10.63 o 
   2  -4   5      105.26       94.16      4.82 o 
   3  -4   5        0.32        0.00      0.79 o 
   4  -4   5        0.02        0.52      0.77 o 
   5  -4   5        6.19        5.59      1.42 o 
   6  -4   5        0.09        0.00      0.54 o 
   7  -4   5       24.52       28.90      1.63 o 
 -10  -3   5        7.47        6.76      1.23 o 
  -9  -3   5        5.07        5.94      1.40 o 
  -8  -3   5        0.05        0.00      0.92 o 
  -7  -3   5        2.58        1.88      1.08 o 
  -6  -3   5       25.91       27.74      1.90 o 
  -5  -3   5      164.63      156.98      4.48 o 
  -4  -3   5      154.34      156.84      6.66 o 
  -3  -3   5       28.20       30.52      2.84 o 
  -2  -3   5      214.80      224.72      8.32 o 
  -1  -3   5        0.71        2.86      1.25 o 
   0  -3   5        9.97       11.95      2.10 o 
   1  -3   5        7.63        9.41      2.84 o 
   2  -3   5      107.08      118.82     10.15 o 
   3  -3   5       27.11       25.35      2.48 o 
   4  -3   5        8.38        8.07      1.54 o 
   5  -3   5        0.40        0.00      0.75 o 
   6  -3   5        0.81        1.00      0.88 o 
   7  -3   5        3.81        4.85      0.86 o 
   8  -3   5       74.47       86.01      3.65 o 
 -10  -2   5        3.17        2.92      0.88 o 
  -9  -2   5       14.93       11.95      1.81 o 
  -8  -2   5        3.50        4.22      0.91 o 
  -7  -2   5      175.08      158.18      4.58 o 
  -6  -2   5      166.13      159.64      7.53 o 
  -5  -2   5       18.54       18.63      2.46 o 
  -4  -2   5      234.40      252.99      8.28 o 
  -3  -2   5       13.61       23.51      2.40 o 
  -2  -2   5      181.73      223.32      6.86 o 
  -1  -2   5        2.97        3.05      0.81 o 
   0  -2   5       55.72       73.58      4.64 o 
   1  -2   5      153.21      174.33     10.73 o 
   2  -2   5        0.71        1.48      1.02 o 
   3  -2   5        0.06        2.82      1.96 o 
   4  -2   5      266.10      264.03      5.38 o 
   5  -2   5       17.72       13.73      2.00 o 
   6  -2   5        6.44        7.63      1.60 o 
   7  -2   5       14.28       19.12      1.30 o 
   8  -2   5       26.73       27.90      1.74 o 
 -10  -1   5       21.78       24.05      1.88 o 
  -9  -1   5       20.90       21.63      1.58 o 
  -8  -1   5       15.47       13.19      1.36 o 
  -7  -1   5      181.97      189.67      4.98 o 
  -6  -1   5      321.70      321.18      6.25 o 
  -5  -1   5       24.84       25.12      1.78 o 
  -4  -1   5        2.81        0.55      0.66 o 
  -3  -1   5      646.86      702.36     18.97 o 
  -2  -1   5      387.79      416.01      9.09 o 
  -1  -1   5     1316.84     1469.50     13.10 o 
   0  -1   5     1020.48     1064.18     10.79 o 
   1  -1   5      640.22      681.95     11.27 o 
   2  -1   5        1.35        0.77      1.25 o 
   3  -1   5      137.58      124.95      9.98 o 
   4  -1   5       48.02       50.27      6.66 o 
   5  -1   5       82.46       80.41      4.19 o 
   6  -1   5        7.90       10.61      1.00 o 
   7  -1   5        6.12        3.78      0.64 o 
   8  -1   5       28.58       33.14      2.01 o 
   9  -1   5        0.05        0.13      0.54 o 
  -9   0   5        2.85        4.02      0.74 o 
  -8   0   5        0.34        0.29      0.48 o 
  -7   0   5        0.00        0.05      0.49 o 
  -6   0   5        0.05        3.39      2.69 o 
  -5   0   5       39.03       41.30      2.31 o 
  -4   0   5      243.90      265.10      7.17 o 
  -3   0   5      125.58      132.07      4.05 o 
  -2   0   5       98.03      101.81      3.76 o 
  -1   0   5       12.68       16.08      1.44 o 
   0   0   5        3.14        2.88      0.65 o 
   1   0   5      109.64      100.98      3.16 o 
   2   0   5      638.99      689.32     11.19 o 
   3   0   5       51.24       49.56      5.97 o 
   4   0   5        7.97        6.70      2.54 o 
   5   0   5        6.70        5.14      0.92 o 
   6   0   5       26.53       23.34      1.37 o 
   7   0   5      100.57       93.73      3.45 o 
   8   0   5       50.48       48.90      4.16 o 
   9   0   5        0.02        0.00      0.58 o 
  10   0   5        0.65        1.36      0.60 o 
  -9   1   5       25.78       26.56      2.17 o 
  -8   1   5       21.02       20.78      2.29 o 
  -7   1   5       32.89       29.63      2.86 o 
  -6   1   5        8.94        7.03      1.46 o 
  -5   1   5        0.03        0.81      0.84 o 
  -4   1   5       44.21       57.28      3.07 o 
  -3   1   5        3.13        1.91      0.81 o 
  -2   1   5       65.46       72.91      3.35 o 
  -1   1   5      488.57      522.24      8.22 o 
   0   1   5      614.96      682.99      8.33 o 
   1   1   5        4.52        5.11      0.70 o 
   2   1   5      368.23      390.56      7.85 o 
   3   1   5      581.99      665.46     11.42 o 
   4   1   5       15.39       15.42      2.30 o 
   5   1   5        3.48        1.98      1.25 o 
   6   1   5      163.00      159.46      5.15 o 
   7   1   5        9.88        7.68      0.83 o 
   8   1   5       50.58       50.01      2.52 o 
   9   1   5       27.17       27.93      2.61 o 
  10   1   5        0.06        0.00      0.50 o 
  -9   2   5        0.06        0.27      0.40 o 
  -8   2   5        0.98        1.11      0.79 o 
  -7   2   5        3.01        3.94      1.27 o 
  -6   2   5        9.60       12.02      1.92 o 
  -5   2   5        3.89        4.74      0.82 o 
  -4   2   5        1.21        1.28      0.46 o 
  -3   2   5        6.70        6.40      1.37 o 
  -2   2   5      547.41      578.45      9.95 o 
  -1   2   5      395.91      428.92      8.89 o 
   0   2   5       20.58       28.41      1.89 o 
   1   2   5      457.08      481.22      7.63 o 
   2   2   5      708.57      770.98     14.67 o 
   3   2   5      198.59      210.35      5.47 o 
   4   2   5      151.50      167.32      7.59 o 
   5   2   5       73.32       86.97      6.37 o 
   6   2   5       88.38       80.92      2.19 o 
   7   2   5       44.48       43.78      1.85 o 
   8   2   5        3.77        3.15      0.57 o 
   9   2   5       16.86       16.61      1.43 o 
  10   2   5       74.20       87.26      4.15 o 
  -8   3   5        0.48        0.60      0.58 o 
  -7   3   5        0.63        0.58      0.69 o 
  -6   3   5        9.81       10.51      1.81 o 
  -5   3   5       29.95       34.96      2.12 o 
  -4   3   5        0.14        0.00      0.52 o 
  -3   3   5       33.39       26.23      3.43 o 
  -2   3   5        0.52        0.38      0.76 o 
  -1   3   5       63.38       61.14      3.90 o 
   0   3   5        5.29        6.78      1.32 o 
   1   3   5      537.54      546.38     16.44 o 
   2   3   5      341.23      349.33      8.50 o 
   3   3   5        1.42        0.54      0.88 o 
   4   3   5      103.88      120.43      6.61 o 
   5   3   5       43.33       45.62      4.36 o 
   6   3   5      245.14      243.83      5.77 o 
   7   3   5      284.05      273.56      4.57 o 
   8   3   5      307.34      311.00      4.99 o 
   9   3   5        1.50        1.42      0.45 o 
  10   3   5        9.34       11.39      1.61 o 
  11   3   5       15.49       19.48      1.73 o 
  -7   4   5       11.54       12.14      1.67 o 
  -6   4   5       12.15       11.62      1.81 o 
  -5   4   5        5.78        4.55      0.86 o 
  -4   4   5       36.99       35.54      2.46 o 
  -3   4   5       22.79       20.92      2.33 o 
  -2   4   5       82.81       98.20      6.65 o 
  -1   4   5        2.04        4.18      1.24 o 
   0   4   5       57.24       54.67      3.82 o 
   1   4   5       40.49       41.69      3.49 o 
   2   4   5      371.22      381.02     11.84 o 
   3   4   5      302.20      352.10     14.05 o 
   4   4   5      757.86      822.39     18.24 o 
   5   4   5       85.43       83.58      6.03 o 
   6   4   5        9.21       10.78      0.92 o 
   7   4   5        2.25        6.40      0.82 o 
   8   4   5      355.76      371.59      5.45 o 
   9   4   5       40.48       39.31      1.77 o 
  10   4   5       39.69       43.69      3.07 o 
  11   4   5        0.01        0.00      0.67 o 
  -7   5   5        6.73        4.67      0.92 o 
  -6   5   5       32.35       29.88      2.63 o 
  -5   5   5        2.05        1.59      1.00 o 
  -4   5   5        7.04        4.60      0.89 o 
  -3   5   5        4.38        3.54      0.98 o 
  -2   5   5        0.06        0.38      0.49 o 
  -1   5   5       11.27       11.32      1.49 o 
   0   5   5      235.05      258.84     11.56 o 
   1   5   5        0.26        2.38      1.20 o 
   2   5   5        0.09        1.34      1.32 o 
   3   5   5      132.11      143.65      8.04 o 
   4   5   5        0.73        1.75      1.08 o 
   5   5   5      181.53      201.60      9.72 o 
   6   5   5       21.55       17.76      1.17 o 
   7   5   5       23.96       26.07      1.47 o 
   8   5   5      313.72      330.21      9.95 o 
   9   5   5      137.43      142.89      7.52 o 
  10   5   5       19.99       28.31      2.52 o 
  11   5   5       13.53       16.00      1.71 o 
  -6   6   5       32.29       29.04      2.17 o 
  -5   6   5       14.83        9.93      1.59 o 
  -4   6   5       16.75       17.57      1.49 o 
  -3   6   5        2.83        2.67      0.75 o 
  -2   6   5        0.01        0.00      0.53 o 
  -1   6   5       23.30       24.85      2.61 o 
   0   6   5       41.99       39.91      3.17 o 
   1   6   5      136.60      138.09      6.77 o 
   2   6   5      449.72      456.43     15.73 o 
   3   6   5       17.76       18.68      3.07 o 
   4   6   5       56.35       66.14      3.12 o 
   5   6   5      142.70      132.94      3.70 o 
   6   6   5       90.65       88.14      3.16 o 
   7   6   5        9.04        7.79      1.04 o 
   8   6   5       50.31       43.57      2.34 o 
   9   6   5        0.78        0.81      0.50 o 
  10   6   5        0.84        0.94      0.75 o 
  11   6   5        0.46        0.96      0.58 o 
  -5   7   5        5.73        4.40      0.94 o 
  -4   7   5       12.21       11.70      1.63 o 
  -3   7   5       24.87       21.70      1.65 o 
  -2   7   5       58.42       52.72      2.65 o 
  -1   7   5       44.42       43.91      2.43 o 
   0   7   5        0.26        0.00      0.71 o 
   1   7   5       37.68       35.47      3.09 o 
   2   7   5      567.96      568.97     11.03 o 
   3   7   5       17.17       18.46      2.09 o 
   4   7   5       64.85       64.17      3.90 o 
   5   7   5       72.22       70.06      4.15 o 
   6   7   5       49.77       48.37      2.46 o 
   7   7   5      140.65      143.68      4.28 o 
   8   7   5      107.41      116.77      3.83 o 
   9   7   5       33.89       42.78      2.23 o 
  10   7   5       20.79       21.78      1.43 o 
  11   7   5        0.20        0.15      0.50 o 
  -4   8   5        0.26        0.00      0.44 o 
  -3   8   5        3.71        2.67      0.83 o 
  -2   8   5        0.58        1.37      0.55 o 
  -1   8   5        0.11        0.00      0.43 o 
   0   8   5       19.62       17.84      2.32 o 
   1   8   5        5.66        5.84      1.46 o 
   2   8   5       16.47       15.31      1.96 o 
   3   8   5       27.14       27.12      2.67 o 
   4   8   5      197.61      212.47      7.35 o 
   5   8   5       59.80       59.64      3.94 o 
   6   8   5        8.90        9.09      1.16 o 
   7   8   5       13.51       17.99      1.58 o 
   8   8   5      387.75      407.32      7.10 o 
   9   8   5        0.29        0.95      0.48 o 
  10   8   5        0.08        0.51      0.37 o 
  -2   9   5       28.92       27.08      1.69 o 
  -1   9   5        0.84        0.63      0.65 o 
   0   9   5        1.03        1.02      0.75 o 
   1   9   5        0.74        0.00      0.69 o 
   2   9   5       22.92       26.12      1.82 o 
   3   9   5      302.05      309.48      8.72 o 
   4   9   5        0.27        0.00      0.77 o 
   5   9   5        9.38        9.32      1.69 o 
   6   9   5       38.50       35.41      3.07 o 
   7   9   5       43.25       42.65      3.23 o 
   8   9   5        4.46        5.69      1.27 o 
   9   9   5        0.03        0.31      0.50 o 
  10   9   5        0.08        0.33      0.33 o 
  -1  10   5       19.31       18.15      1.56 o 
   0  10   5        5.11        2.96      0.88 o 
   1  10   5        4.29        7.13      1.36 o 
   2  10   5       10.08       11.18      1.75 o 
   3  10   5       59.75       63.34      2.71 o 
   4  10   5       18.04       20.97      2.21 o 
   5  10   5        4.40        5.42      1.25 o 
   6  10   5        1.14        1.21      0.75 o 
   7  10   5       67.03       73.89      3.96 o 
   8  10   5        4.30        5.57      1.15 o 
   9  10   5        0.05        0.98      0.56 o 
   1  11   5        0.02        0.29      0.46 o 
   2  11   5        1.34        1.38      0.69 o 
   3  11   5       36.25       39.77      2.71 o 
   4  11   5       70.92       79.30      2.69 o 
   5  11   5        0.01        0.24      0.38 o 
   6  11   5        0.23        0.30      0.40 o 
   7  11   5       23.70       24.74      2.02 o 
   8  11   5       29.89       34.72      2.21 o 
  -7  -9   6        3.57        3.71      0.63 o 
  -6  -9   6       32.43       38.26      1.91 o 
  -5  -9   6       10.39       12.22      1.20 o 
  -4  -9   6        1.12        0.70      0.42 o 
  -3  -9   6        1.65        1.78      0.56 o 
  -2  -9   6       30.42       35.04      1.89 o 
  -1  -9   6       53.30       56.98      2.24 o 
   0  -9   6        9.84       12.60      1.42 o 
  -8  -8   6        0.92        0.96      0.58 o 
  -7  -8   6        0.16        0.52      0.56 o 
  -6  -8   6        5.09        5.34      1.25 o 
  -5  -8   6        2.96        3.14      0.76 o 
  -4  -8   6        1.37        0.69      0.51 o 
  -3  -8   6        3.59        1.91      0.61 o 
  -2  -8   6       16.00       14.96      1.46 o 
  -1  -8   6        1.53        0.63      0.51 o 
   0  -8   6        4.74        3.97      0.75 o 
   1  -8   6       19.07       19.57      2.02 o 
   2  -8   6        9.82       11.01      1.40 o 
  -9  -7   6        1.69        1.06      0.58 o 
  -8  -7   6        9.59        7.55      1.34 o 
  -7  -7   6       35.03       32.65      2.77 o 
  -6  -7   6        0.57        1.15      0.81 o 
  -5  -7   6        2.10        0.96      0.67 o 
  -4  -7   6      151.92      147.89      6.22 o 
  -3  -7   6      142.96      150.03      6.39 o 
  -2  -7   6       15.49       17.42      1.65 o 
  -1  -7   6        6.09        5.00      0.95 o 
   0  -7   6        2.64        3.52      1.26 o 
   1  -7   6        9.88       10.97      1.81 o 
   2  -7   6       38.73       37.66      2.98 o 
   3  -7   6        0.17        0.00      0.73 o 
  -9  -6   6        0.20        0.27      0.52 o 
  -8  -6   6        7.01        7.32      1.36 o 
  -7  -6   6      180.56      169.22      6.45 o 
  -6  -6   6      326.06      303.30      8.86 o 
  -5  -6   6       16.57       15.75      2.11 o 
  -4  -6   6       25.72       26.81      2.71 o 
  -3  -6   6      218.47      212.91      7.48 o 
  -2  -6   6      365.22      366.25      9.81 o 
  -1  -6   6       77.88       77.37      3.30 o 
   0  -6   6        4.76        3.61      0.83 o 
   1  -6   6       24.50       23.28      2.65 o 
   2  -6   6       11.32        8.72      1.69 o 
   3  -6   6       71.35       75.84      4.40 o 
   4  -6   6        3.60        3.40      1.00 o 
   5  -6   6       12.07       13.98      1.52 o 
 -10  -5   6        7.13        9.57      1.21 o 
  -9  -5   6        7.30        8.07      1.36 o 
  -8  -5   6       42.96       38.93      3.13 o 
  -7  -5   6        7.46        6.61      1.52 o 
  -6  -5   6      124.82      110.49      5.45 o 
  -5  -5   6      107.59      100.07      5.05 o 
  -4  -5   6      197.50      186.74      6.79 o 
  -3  -5   6       20.66       16.15      2.07 o 
  -2  -5   6       10.15       11.72      1.79 o 
  -1  -5   6       70.15       63.82      4.01 o 
   0  -5   6      206.36      204.03      7.35 o 
   1  -5   6      139.67      150.30      6.43 o 
   2  -5   6       82.29       77.78      4.72 o 
   3  -5   6       10.22       10.37      1.84 o 
   4  -5   6        0.81        1.19      0.92 o 
   5  -5   6        6.26        7.18      1.36 o 
   6  -5   6        0.75        1.73      0.67 o 
 -10  -4   6        2.56        2.40      0.73 o 
  -9  -4   6        0.91        1.23      0.75 o 
  -8  -4   6        1.29        0.46      0.86 o 
  -7  -4   6       11.72       12.62      1.96 o 
  -6  -4   6      357.51      350.64      9.51 o 
  -5  -4   6      614.78      584.37     11.88 o 
  -4  -4   6      218.55      200.14      6.73 o 
  -3  -4   6      233.97      211.81      6.77 o 
  -2  -4   6      111.57      102.67      7.44 o 
  -1  -4   6      238.72      234.06      6.41 o 
   0  -4   6        3.83        4.90      1.21 o 
   1  -4   6        6.64        5.19      1.29 o 
   2  -4   6      133.48      125.80      5.80 o 
   3  -4   6        5.58        3.78      1.25 o 
   4  -4   6      101.66      102.15      5.39 o 
   5  -4   6       20.02       18.61      2.29 o 
   6  -4   6        9.54        8.24      0.98 o 
 -10  -3   6        0.76        1.90      0.71 o 
  -9  -3   6        2.46        1.79      0.88 o 
  -8  -3   6       68.01       69.66      4.22 o 
  -7  -3   6       89.72       90.60      4.95 o 
  -6  -3   6        3.56        5.15      1.36 o 
  -5  -3   6        3.21        5.03      1.17 o 
  -4  -3   6        4.41        6.86      2.32 o 
  -3  -3   6       28.06       25.92      2.82 o 
  -2  -3   6       46.02       65.48     12.11 o 
  -1  -3   6       12.35       19.10      6.03 o 
   0  -3   6        2.41        2.96      1.92 o 
   1  -3   6      242.52      257.40     15.27 o 
   2  -3   6        8.85       10.48      2.13 o 
   3  -3   6       22.13       21.15      2.38 o 
   4  -3   6       25.17       26.70      2.71 o 
   5  -3   6       45.37       36.89      3.21 o 
   6  -3   6        1.27        0.47      0.56 o 
   7  -3   6       16.05       16.88      1.90 o 
  -9  -2   6       10.91       12.16      1.61 o 
  -8  -2   6       16.37       15.04      1.98 o 
  -7  -2   6      151.37      148.70      4.43 o 
  -6  -2   6      302.74      309.01      6.28 o 
  -5  -2   6        1.34        1.41      0.61 o 
  -4  -2   6       35.34       38.21      2.17 o 
  -3  -2   6       16.86       23.59      2.57 o 
  -2  -2   6      148.16      161.99      6.34 o 
  -1  -2   6      438.79      452.67     12.66 o 
   0  -2   6      281.06      291.22      9.86 o 
   1  -2   6       76.06       75.07      7.56 o 
   2  -2   6      173.50      143.31     10.67 o 
   3  -2   6       16.39       14.91      2.38 o 
   4  -2   6       41.09       36.56      2.15 o 
   5  -2   6        1.16        0.81      0.75 o 
   6  -2   6      234.97      231.24      6.09 o 
   7  -2   6       58.28       60.86      2.13 o 
   8  -2   6       23.66       22.09      1.34 o 
  -9  -1   6        0.37        0.02      0.50 o 
  -8  -1   6        2.65        2.58      0.71 o 
  -7  -1   6        1.39        1.73      0.59 o 
  -6  -1   6      290.65      293.52      6.02 o 
  -5  -1   6       17.45       17.14      1.42 o 
  -4  -1   6        1.32        1.29      0.81 o 
  -3  -1   6       57.61       47.96      3.62 o 
  -2  -1   6       24.71       21.84      2.32 o 
  -1  -1   6       38.87       42.31      3.01 o 
   0  -1   6        0.31        0.90      0.89 o 
   1  -1   6      133.06      150.85     14.08 o 
   2  -1   6       74.29       74.72      7.78 o 
   3  -1   6       96.14       79.99      8.58 o 
   4  -1   6      167.29      159.49      4.42 o 
   5  -1   6       48.21       41.48      3.38 o 
   6  -1   6      336.49      328.46      6.53 o 
   7  -1   6      325.48      340.21      6.41 o 
   8  -1   6       40.33       47.61      2.16 o 
  -9   0   6       20.40       18.44      1.88 o 
  -8   0   6        9.94        9.16      1.59 o 
  -7   0   6       19.94       21.53      2.46 o 
  -6   0   6        7.75        8.70      1.69 o 
  -5   0   6      124.34      123.19      5.43 o 
  -4   0   6       16.59       15.03      1.40 o 
  -3   0   6        8.28       16.28      2.18 o 
  -2   0   6      146.92      156.05      6.13 o 
  -1   0   6      243.37      281.13      6.47 o 
   0   0   6        0.01        0.76      0.42 o 
   1   0   6        0.69        1.89      2.18 o 
   2   0   6       58.87       54.62      4.41 o 
   3   0   6      133.21      133.77     10.59 o 
   4   0   6      126.58      129.05      4.59 o 
   5   0   6      141.44      124.91      3.21 o 
   6   0   6      118.02      122.53      5.76 o 
   7   0   6       32.00       28.94      1.93 o 
   8   0   6        8.44        9.81      1.11 o 
   9   0   6        1.63        2.88      0.83 o 
  -9   1   6       16.09       14.44      1.50 o 
  -8   1   6        6.41        7.61      1.40 o 
  -7   1   6       83.55       86.01      4.74 o 
  -6   1   6      214.47      220.93      7.73 o 
  -5   1   6        0.00        0.81      0.60 o 
  -4   1   6      168.02      167.44      4.30 o 
  -3   1   6       22.41       23.82      2.24 o 
  -2   1   6      860.20      987.87     15.08 o 
  -1   1   6       60.91       63.08      3.17 o 
   0   1   6       28.35       37.62      2.31 o 
   1   1   6       31.55       33.92      2.20 o 
   2   1   6       16.02       10.08      2.00 o 
   3   1   6       25.93       25.72      3.19 o 
   4   1   6      486.93      475.41     20.26 o 
   5   1   6      186.30      178.66      3.17 o 
   6   1   6        1.46        1.30      0.49 o 
   7   1   6       27.68       24.50      1.44 o 
   8   1   6       14.54       14.97      1.36 o 
   9   1   6       19.69       21.04      1.56 o 
  -8   2   6        0.00        2.84      0.86 o 
  -7   2   6        5.38        5.78      1.36 o 
  -6   2   6       76.58       71.68      4.42 o 
  -5   2   6       10.41       10.32      1.72 o 
  -4   2   6        4.51        5.47      0.90 o 
  -3   2   6      188.46      201.57      5.01 o 
  -2   2   6       93.73      103.66      4.52 o 
  -1   2   6      173.72      176.74      6.45 o 
   0   2   6      215.28      218.81      6.94 o 
   1   2   6      396.77      441.28      8.03 o 
   2   2   6       14.84       18.54      2.22 o 
   3   2   6        6.49        5.85      1.49 o 
   4   2   6       64.68       65.55      7.41 o 
   5   2   6       80.67       73.25      2.00 o 
   6   2   6      293.02      299.68      7.17 o 
   7   2   6        8.62       10.02      0.93 o 
   8   2   6        3.02        2.64      0.52 o 
   9   2   6       17.68       20.08      1.53 o 
  10   2   6        9.76       20.36      1.84 o 
  -8   3   6        6.91        6.82      1.06 o 
  -7   3   6        0.30        1.13      0.77 o 
  -6   3   6        0.29        0.00      0.65 o 
  -5   3   6       12.18       14.45      1.42 o 
  -4   3   6       25.62       30.70      1.99 o 
  -3   3   6        8.60        6.87      0.95 o 
  -2   3   6       30.66       39.31      3.38 o 
  -1   3   6       29.53       27.73      2.81 o 
   0   3   6        4.21        3.24      1.04 o 
   1   3   6       38.16       33.69      2.95 o 
   2   3   6       40.95       40.53      3.90 o 
   3   3   6      168.26      172.32      6.52 o 
   4   3   6        0.26        0.11      1.97 o 
   5   3   6      152.82      146.86      2.72 o 
   6   3   6      159.25      167.53      4.39 o 
   7   3   6      628.68      596.78      6.85 o 
   8   3   6      150.17      149.42      3.46 o 
   9   3   6        5.77        5.75      0.69 o 
  10   3   6       11.14       13.37      1.56 o 
  -7   4   6        7.09        8.30      1.23 o 
  -6   4   6        0.30        1.02      0.81 o 
  -5   4   6       11.82       10.98      1.25 o 
  -4   4   6       30.99       34.36      2.16 o 
  -3   4   6       13.63       13.36      1.37 o 
  -2   4   6      125.58      129.68      5.62 o 
  -1   4   6       81.18       76.03      3.15 o 
   0   4   6      156.19      159.31      7.96 o 
   1   4   6       19.74       19.62      2.45 o 
   2   4   6      924.02      979.30     25.18 o 
   3   4   6        2.48        2.93      1.07 o 
   4   4   6      257.82      272.24     11.20 o 
   5   4   6      102.13      104.39      3.80 o 
   6   4   6      142.84      136.10      7.27 o 
   7   4   6      102.48      110.22      2.96 o 
   8   4   6       13.07       12.38      1.05 o 
   9   4   6       60.85       62.91      2.18 o 
  10   4   6        3.93        4.34      0.96 o 
  -6   5   6       39.95       45.84      2.94 o 
  -5   5   6       13.03       15.18      1.34 o 
  -4   5   6       24.76       22.34      1.74 o 
  -3   5   6        0.04        0.11      0.46 o 
  -2   5   6       13.52       13.20      1.36 o 
  -1   5   6      145.51      153.00      6.24 o 
   0   5   6      141.67      140.58      5.19 o 
   1   5   6      489.89      503.57     17.59 o 
   2   5   6       61.41       67.10      4.64 o 
   3   5   6       33.96       36.31      3.45 o 
   4   5   6       13.75       11.14      0.88 o 
   5   5   6       87.50       86.58      2.58 o 
   6   5   6       12.15       14.52      1.37 o 
   7   5   6        2.39        1.52      0.50 o 
   8   5   6      244.50      225.22      4.28 o 
   9   5   6       61.60       65.49      2.71 o 
  10   5   6        3.69        3.37      0.61 o 
  -5   6   6        3.94        2.86      0.92 o 
  -4   6   6        7.60        6.57      0.92 o 
  -3   6   6       12.11       13.61      1.36 o 
  -2   6   6        8.53        9.27      1.18 o 
  -1   6   6       31.23       28.54      2.90 o 
   0   6   6        1.51        1.71      0.98 o 
   1   6   6        5.13        5.86      1.38 o 
   2   6   6       19.74       18.67      2.17 o 
   3   6   6      396.75      379.09      6.18 o 
   4   6   6        0.00        0.00      0.46 o 
   5   6   6       44.13       35.36      8.39 o 
   6   6   6        0.10        0.00      0.65 o 
   7   6   6      203.36      192.18      4.77 o 
   8   6   6        0.10        0.29      0.47 o 
   9   6   6       32.46       32.39      1.89 o 
  10   6   6        7.47        6.10      0.80 o 
  -4   7   6        1.11        0.60      0.36 o 
  -3   7   6       29.60       29.87      1.84 o 
  -2   7   6        2.97        2.77      1.08 o 
  -1   7   6       43.26       41.98      3.44 o 
   0   7   6       42.62       39.85      3.38 o 
   1   7   6      290.67      307.27      9.09 o 
   2   7   6      642.47      628.06     12.71 o 
   3   7   6        4.49        5.57      1.79 o 
   4   7   6       27.32       28.35      2.61 o 
   5   7   6        0.20        0.10      0.51 o 
   6   7   6       73.24       62.21      3.92 o 
   7   7   6       22.47       26.58      1.83 o 
   8   7   6        0.48        0.35      0.48 o 
   9   7   6       20.83       26.01      1.70 o 
  10   7   6        0.15        0.00      0.33 o 
  -3   8   6        0.77        0.65      0.34 o 
  -2   8   6        0.52        0.40      0.69 o 
  -1   8   6        0.95        0.96      0.81 o 
   0   8   6       65.15       62.75      4.19 o 
   1   8   6        8.78        9.74      1.79 o 
   2   8   6       36.66       34.95      3.19 o 
   3   8   6       27.41       26.43      1.84 o 
   4   8   6        1.11        1.02      0.48 o 
   5   8   6       26.24       16.46      8.08 o 
   6   8   6       15.68       15.69      2.04 o 
   7   8   6        3.09        2.56      0.70 o 
   8   8   6      103.83       95.36      3.30 o 
   9   8   6        0.29        0.66      0.45 o 
  10   8   6        1.18        1.19      0.83 o 
  -2   9   6        9.71        6.95      1.04 o 
  -1   9   6        0.19        0.46      0.48 o 
   0   9   6        0.03        0.48      0.73 o 
   1   9   6        0.00        0.17      0.67 o 
   2   9   6        4.21        4.09      1.19 o 
   3   9   6        0.03        0.40      0.43 o 
   4   9   6        2.70        3.65      0.78 o 
   5   9   6        1.84        0.98      0.43 o 
   6   9   6       76.59       84.14      4.47 o 
   7   9   6       34.43       37.01      2.92 o 
   8   9   6        0.06        0.06      0.58 o 
   9   9   6        0.70        1.08      0.54 o 
   0  10   6        0.02        0.23      0.50 o 
   1  10   6        7.00        6.34      1.19 o 
   2  10   6       10.11       11.47      1.71 o 
   3  10   6        0.70        0.52      0.65 o 
   4  10   6       72.04       74.83      2.79 o 
   5  10   6        4.26        3.61      0.90 o 
   6  10   6       11.04       10.39      1.52 o 
   7  10   6       66.98       76.57      3.80 o 
   8  10   6       10.34        8.47      1.27 o 
   9  10   6        0.07        0.40      0.42 o 
   2  11   6       47.84       61.54      3.05 o 
   3  11   6       18.30       21.70      1.94 o 
   4  11   6        2.77        2.86      0.53 o 
   5  11   6        6.55        7.30      0.78 o 
   6  11   6        0.26        0.50      0.46 o 
   7  11   6        0.97        0.86      0.48 o 
  -5  -9   7        1.73        2.36      0.54 o 
  -4  -9   7        6.25        6.96      0.83 o 
  -3  -9   7        4.20        3.35      1.25 o 
  -2  -9   7       79.27       85.83      3.57 o 
  -7  -8   7        3.28        5.95      0.78 o 
  -6  -8   7        0.18        0.27      0.45 o 
  -5  -8   7        0.00        0.00      0.57 o 
  -4  -8   7        2.26        2.06      0.65 o 
  -3  -8   7       12.50       11.89      1.23 o 
  -2  -8   7        1.69        1.61      0.59 o 
  -1  -8   7        0.91        1.61      0.81 o 
   0  -8   7        0.69        1.48      0.75 o 
   1  -8   7        6.24        5.01      1.00 o 
  -8  -7   7       22.35       19.05      1.26 o 
  -7  -7   7        0.86        0.48      0.56 o 
  -6  -7   7       12.19       11.33      1.69 o 
  -5  -7   7        3.25        2.80      1.02 o 
  -4  -7   7       16.60       13.96      1.96 o 
  -3  -7   7        7.38        6.42      1.03 o 
  -2  -7   7        2.52        3.67      0.82 o 
  -1  -7   7       19.81       22.45      1.69 o 
   0  -7   7       25.54       23.49      2.44 o 
   1  -7   7        5.55        7.45      1.42 o 
   2  -7   7       44.60       51.48      3.17 o 
  -9  -6   7        2.61        1.52      0.65 o 
  -8  -6   7       10.37       11.68      1.56 o 
  -7  -6   7       93.47       83.65      4.36 o 
  -6  -6   7      113.15      108.69      5.18 o 
  -5  -6   7        5.26        4.96      0.93 o 
  -4  -6   7        2.40        1.54      0.88 o 
  -3  -6   7        0.21        0.00      0.88 o 
  -2  -6   7       93.07       91.99      3.59 o 
  -1  -6   7       15.85       17.40      2.29 o 
   0  -6   7        0.49        0.48      0.86 o 
   1  -6   7       13.05       13.20      1.96 o 
   2  -6   7        4.69        4.92      1.29 o 
   3  -6   7       34.05       34.72      2.77 o 
   4  -6   7        6.65        5.17      1.02 o 
  -9  -5   7        0.07        0.00      0.48 o 
  -8  -5   7       19.89       20.26      2.11 o 
  -7  -5   7       55.80       49.79      3.51 o 
  -6  -5   7        3.71        3.30      1.06 o 
  -5  -5   7      135.49      137.24      5.97 o 
  -4  -5   7      358.65      335.08      9.32 o 
  -3  -5   7       40.65       45.61      4.14 o 
  -2  -5   7       23.61       22.69      2.93 o 
  -1  -5   7        1.93        1.17      0.90 o 
   0  -5   7        0.29        0.48      0.77 o 
   1  -5   7       35.43       34.80      3.17 o 
   2  -5   7        0.29        0.00      0.88 o 
   3  -5   7        0.67        0.44      0.73 o 
   4  -5   7        3.64        5.11      1.21 o 
   5  -5   7        0.29        0.72      0.47 o 
  -9  -4   7        5.95        5.32      1.02 o 
  -8  -4   7        4.82        4.82      1.17 o 
  -7  -4   7        5.77        3.92      1.08 o 
  -6  -4   7      102.38       98.35      5.07 o 
  -5  -4   7        2.23        2.54      1.06 o 
  -4  -4   7      103.86       87.73      4.72 o 
  -3  -4   7       23.71       21.63      2.34 o 
  -2  -4   7        7.73        8.14      1.08 o 
  -1  -4   7       79.91       77.51      3.14 o 
   0  -4   7       21.90       26.18      2.61 o 
   1  -4   7       24.83       24.47      2.65 o 
   2  -4   7      212.66      194.92      7.29 o 
   3  -4   7       23.99       25.79      2.75 o 
   4  -4   7       21.82       20.88      2.42 o 
   5  -4   7        0.34        0.00      0.75 o 
   6  -4   7       13.82       11.73      1.03 o 
  -9  -3   7        0.00        0.50      0.52 o 
  -8  -3   7       11.88       11.37      1.65 o 
  -7  -3   7       27.58       26.29      2.61 o 
  -6  -3   7       48.90       47.28      3.53 o 
  -5  -3   7      332.56      325.60      8.93 o 
  -4  -3   7       66.51       63.71      3.86 o 
  -3  -3   7       39.29       42.29      3.11 o 
  -2  -3   7        9.12        9.26      1.11 o 
  -1  -3   7       59.99       53.73      2.52 o 
   0  -3   7        0.02        0.16      0.74 o 
   1  -3   7      132.36      124.70      4.81 o 
   2  -3   7       21.96       20.55      1.65 o 
   3  -3   7       82.10       75.07      3.13 o 
   4  -3   7       33.19       26.12      2.65 o 
   5  -3   7       94.27       94.69      4.88 o 
   6  -3   7       31.27       27.81      1.76 o 
   7  -3   7        2.63        2.86      0.81 o 
  -9  -2   7        1.49        2.19      0.65 o 
  -8  -2   7       14.29       13.14      1.73 o 
  -7  -2   7       48.96       44.61      3.32 o 
  -6  -2   7       70.64       74.69      4.32 o 
  -5  -2   7       30.56       33.23      2.60 o 
  -4  -2   7        8.54        9.52      1.05 o 
  -3  -2   7       69.50       65.37      3.09 o 
  -2  -2   7        9.77        8.83      1.15 o 
  -1  -2   7       46.02       45.68      4.37 o 
   0  -2   7       13.38       11.11      1.50 o 
   1  -2   7      106.66      111.66      3.66 o 
   2  -2   7       37.30       34.44      1.85 o 
   3  -2   7       55.66       51.79      2.56 o 
   4  -2   7       50.20       47.24      2.48 o 
   5  -2   7       13.97       12.29      1.86 o 
   6  -2   7        1.69        2.38      0.70 o 
   7  -2   7       57.37       66.44      3.69 o 
  -8  -1   7       14.58       14.81      1.23 o 
  -7  -1   7        4.69        3.22      0.71 o 
  -6  -1   7       48.97       56.01      2.65 o 
  -5  -1   7        0.48        0.80      0.56 o 
  -4  -1   7        2.81        3.07      0.56 o 
  -3  -1   7        7.09        9.28      0.78 o 
  -2  -1   7        8.66        6.55      1.74 o 
  -1  -1   7       33.84       31.97      3.56 o 
   0  -1   7       57.71       54.15      6.39 o 
   1  -1   7       44.76       41.40      6.01 o 
   2  -1   7      191.51      200.29      4.84 o 
   3  -1   7        0.71        0.43      0.48 o 
   4  -1   7       20.17       16.08      2.62 o 
   5  -1   7      147.93      150.28      6.45 o 
   6  -1   7       13.45       15.69      2.17 o 
   7  -1   7        2.94        1.94      0.90 o 
   8  -1   7        0.01        0.29      0.56 o 
  -8   0   7       54.10       53.61      3.36 o 
  -7   0   7      133.05      145.24      6.03 o 
  -6   0   7        0.05        0.00      0.83 o 
  -5   0   7        1.36        1.46      0.83 o 
  -4   0   7        3.65        3.63      1.00 o 
  -3   0   7        0.21        1.50      0.51 o 
  -2   0   7      269.17      277.51     10.74 o 
  -1   0   7      655.52      724.79     13.45 o 
   0   0   7       84.53       91.35      4.52 o 
   1   0   7      154.02      150.76     15.92 o 
   2   0   7       78.43       74.20      5.51 o 
   3   0   7       27.46       29.98      1.57 o 
   4   0   7        2.96        3.61      0.68 o 
   5   0   7      153.59      140.36      3.59 o 
   6   0   7      238.01      248.98      8.38 o 
   7   0   7        1.51        2.07      1.00 o 
   8   0   7       36.25       35.66      2.77 o 
  -8   1   7        1.77        0.58      0.52 o 
  -7   1   7       49.58       45.65      3.32 o 
  -6   1   7       58.43       61.60      4.03 o 
  -5   1   7        4.13        5.53      1.29 o 
  -4   1   7        9.64       11.11      1.21 o 
  -3   1   7        3.96        3.39      0.67 o 
  -2   1   7       71.81       74.50      4.65 o 
  -1   1   7      157.54      166.14      6.48 o 
   0   1   7       85.36       84.12      4.44 o 
   1   1   7       36.82       43.34      4.00 o 
   2   1   7      464.19      463.77     13.55 o 
   3   1   7       14.39       12.07      2.40 o 
   4   1   7      167.37      154.80      3.43 o 
   5   1   7      314.03      304.46      4.40 o 
   6   1   7      671.39      641.07      7.52 o 
   7   1   7       10.65       10.60      1.77 o 
   8   1   7        1.35        1.94      0.83 o 
   9   1   7        0.97        0.44      0.56 o 
  -8   2   7       13.44       14.75      1.11 o 
  -7   2   7        1.23        1.96      0.88 o 
  -6   2   7        0.16        0.00      0.69 o 
  -5   2   7        0.58        0.71      0.67 o 
  -4   2   7       29.46       35.59      4.90 o 
  -3   2   7       42.32       44.29      2.25 o 
  -2   2   7      194.97      202.46      4.77 o 
  -1   2   7       33.10       31.72      2.95 o 
   0   2   7      432.80      476.07     13.21 o 
   1   2   7        7.89        9.68      2.01 o 
   2   2   7      101.09      107.45      6.59 o 
   3   2   7      132.69      134.87      7.67 o 
   4   2   7       19.83       17.35      1.01 o 
   5   2   7        0.90        2.16      0.48 o 
   6   2   7      149.03      153.48      3.61 o 
   7   2   7        0.39        0.63      0.55 o 
   8   2   7        3.47        3.23      1.04 o 
   9   2   7        0.75        0.65      0.56 o 
  -7   3   7       47.06       51.85      3.05 o 
  -6   3   7       24.12       26.56      2.50 o 
  -5   3   7        0.02        0.17      0.45 o 
  -4   3   7        4.41        4.60      0.89 o 
  -3   3   7       54.24       57.30      2.64 o 
  -2   3   7       17.98       18.69      2.25 o 
  -1   3   7        6.95        7.45      0.82 o 
   0   3   7       10.38       11.81      1.95 o 
   1   3   7        4.52        4.96      1.27 o 
   2   3   7       19.02       16.12      2.20 o 
   3   3   7       66.68       71.99      3.77 o 
   4   3   7       43.62       48.55      1.96 o 
   5   3   7       11.06       10.85      0.84 o 
   6   3   7      240.34      229.89      6.26 o 
   7   3   7      326.52      304.52      6.26 o 
   8   3   7        9.31        8.85      1.11 o 
   9   3   7        2.60        2.27      0.90 o 
  -6   4   7        4.20        4.74      1.08 o 
  -5   4   7       37.65       39.48      2.17 o 
  -4   4   7        8.44        8.55      1.08 o 
  -3   4   7       12.65       11.10      1.24 o 
  -2   4   7       50.74       46.01      2.47 o 
  -1   4   7       89.36       92.47      3.32 o 
   0   4   7       14.38       18.02      1.88 o 
   1   4   7       12.12       12.37      1.64 o 
   2   4   7        7.96        5.47      0.99 o 
   3   4   7      111.44      108.22      7.45 o 
   4   4   7        0.46        0.93      0.42 o 
   5   4   7       22.00       22.01      1.17 o 
   6   4   7        6.12        7.70      0.91 o 
   7   4   7       26.96       27.33      1.96 o 
   8   4   7       12.96        9.90      1.18 o 
   9   4   7       76.48       77.12      2.88 o 
  -6   5   7        0.02        0.42      0.46 o 
  -5   5   7        4.84        3.83      0.70 o 
  -4   5   7       10.04        8.98      1.03 o 
  -3   5   7       11.01       11.85      1.05 o 
  -2   5   7        0.94        0.84      0.51 o 
  -1   5   7       65.85       63.65      2.81 o 
   0   5   7      233.80      233.96      7.69 o 
   1   5   7        1.75        1.65      0.77 o 
   2   5   7       19.09       17.25      2.29 o 
   3   5   7       48.82       43.72      2.22 o 
   4   5   7        4.01        4.73      0.72 o 
   5   5   7       52.02       54.75      2.53 o 
   6   5   7       17.78       19.43      1.70 o 
   7   5   7       49.33       48.81      2.52 o 
   8   5   7        2.89        0.31      0.60 o 
   9   5   7        8.51        9.37      1.50 o 
  10   5   7        7.77       12.66      1.40 o 
  -5   6   7       20.29       18.46      1.63 o 
  -4   6   7        2.83        2.39      0.56 o 
  -3   6   7       10.27       10.93      1.71 o 
  -2   6   7        1.09        2.29      0.94 o 
  -1   6   7       90.40       81.73      4.88 o 
   0   6   7       39.74       37.20      3.23 o 
   1   6   7      217.38      210.62      7.39 o 
   2   6   7       38.30       32.19      2.82 o 
   3   6   7        8.72        7.17      1.04 o 
   4   6   7        0.10        0.00      0.45 o 
   5   6   7        7.13        3.68      1.22 o 
   6   6   7      119.70      100.18     18.89 o 
   7   6   7       31.62       30.29      2.75 o 
   8   6   7        7.33        8.20      1.48 o 
   9   6   7        0.06        0.00      0.52 o 
  10   6   7        0.02        0.00      0.35 o 
  -4   7   7        1.60        1.44      0.52 o 
  -3   7   7        8.85        8.14      1.38 o 
  -2   7   7       26.92       24.51      2.52 o 
  -1   7   7        0.85        0.48      0.75 o 
   0   7   7        7.51        5.86      1.48 o 
   1   7   7      187.37      186.72      7.23 o 
   2   7   7       96.50      103.23      5.24 o 
   3   7   7       93.48       92.67      3.23 o 
   4   7   7        3.54        4.36      2.36 o 
   5   7   7      111.30       81.75     34.64 o 
   6   7   7        3.86        3.48      1.62 o 
   7   7   7      180.10      161.82      6.20 o 
   8   7   7       12.51        9.49      1.52 o 
   9   7   7       15.60       18.63      1.92 o 
  10   7   7        7.09        7.01      1.04 o 
  -2   8   7        7.04        7.78      1.27 o 
  -1   8   7        2.56        2.98      1.06 o 
   0   8   7        1.85        2.57      1.04 o 
   1   8   7        0.40        1.40      0.81 o 
   2   8   7       16.93       16.77      2.19 o 
   3   8   7        0.39        0.33      0.58 o 
   4   8   7        0.16        0.46      0.56 o 
   5   8   7        0.67        0.69      0.53 o 
   6   8   7        0.61        0.10      0.49 o 
   7   8   7        0.05        0.73      0.58 o 
   8   8   7       57.71       57.18      3.44 o 
   9   8   7        5.52        7.24      1.17 o 
  -1   9   7        5.42        4.90      1.02 o 
   0   9   7        4.85        5.61      1.13 o 
   1   9   7       25.24       28.06      2.61 o 
   2   9   7        1.35        0.69      0.77 o 
   3   9   7        0.15        0.00      0.75 o 
   4   9   7        5.97        5.29      0.81 o 
   5   9   7        0.99        0.49      0.43 o 
   6   9   7        0.01        0.42      0.47 o 
   7   9   7        8.79        8.36      1.36 o 
   8   9   7        2.93        4.13      0.96 o 
   9   9   7        1.30        1.84      0.60 o 
   1  10   7       23.63       30.08      2.29 o 
   2  10   7        5.10        3.81      1.11 o 
   3  10   7       17.15       13.39      5.05 o 
   4  10   7        1.08        0.82      0.34 o 
   5  10   7       13.46       11.12      6.49 o 
   6  10   7        0.09        0.00      0.44 o 
   7  10   7       43.39       49.03      2.80 o 
   8  10   7       11.63       10.26      1.25 o 
   4  11   7        0.97        0.33      0.52 o 
  -5  -8   8        3.74        4.42      0.68 o 
  -4  -8   8        1.00        0.81      0.59 o 
  -3  -8   8       50.26       50.98      3.52 o 
  -2  -8   8        0.88        0.67      0.52 o 
  -1  -8   8        4.42        6.57      1.11 o 
  -7  -7   8        0.84        0.13      0.44 o 
  -6  -7   8        7.08        5.86      1.17 o 
  -5  -7   8        0.87        0.03      0.43 o 
  -4  -7   8        1.72        1.48      0.54 o 
  -3  -7   8       81.20       81.02      3.04 o 
  -2  -7   8        0.00        0.00      0.79 o 
  -1  -7   8        0.19        0.46      0.65 o 
   0  -7   8        0.32        0.31      0.67 o 
   1  -7   8        0.07        0.00      0.54 o 
  -8  -6   8       89.11      102.53      2.75 o 
  -7  -6   8       48.23       50.27      3.05 o 
  -6  -6   8        1.34        1.25      0.52 o 
  -5  -6   8        5.27        5.35      0.85 o 
  -4  -6   8        7.21        7.52      1.01 o 
  -3  -6   8       81.79       75.81      3.17 o 
  -2  -6   8       42.17       46.01      3.53 o 
  -1  -6   8        0.73        1.63      0.94 o 
   0  -6   8        5.60        5.44      1.25 o 
   1  -6   8       59.13       58.95      3.71 o 
   2  -6   8        0.83        0.75      0.69 o 
   3  -6   8        0.35        0.60      0.52 o 
  -8  -5   8        0.29        1.11      0.69 o 
  -7  -5   8        5.14        7.30      1.31 o 
  -6  -5   8       12.67        8.70      1.52 o 
  -5  -5   8       14.31       13.69      1.35 o 
  -4  -5   8        6.54        8.93      1.19 o 
  -3  -5   8       34.94       31.95      2.35 o 
  -2  -5   8        2.93        2.30      0.66 o 
  -1  -5   8       51.47       56.21      3.96 o 
   0  -5   8        4.21        3.34      1.23 o 
   1  -5   8       42.29       44.94      3.46 o 
   2  -5   8      185.45      186.75      6.79 o 
   3  -5   8       89.93       90.27      4.40 o 
   4  -5   8        2.42        0.90      0.56 o 
  -8  -4   8        0.26        2.04      0.73 o 
  -7  -4   8       19.39       19.32      2.04 o 
  -6  -4   8       17.77       23.64      2.40 o 
  -5  -4   8       24.39       23.34      2.48 o 
  -4  -4   8        0.47        0.26      0.56 o 
  -3  -4   8       49.21       44.13      2.45 o 
  -2  -4   8        0.01        0.00      0.54 o 
  -1  -4   8       13.73       13.59      1.41 o 
   0  -4   8       39.37       35.81      2.22 o 
   1  -4   8        8.78        9.15      1.15 o 
   2  -4   8      121.77      126.50      5.80 o 
   3  -4   8      105.33      111.00      5.26 o 
   4  -4   8        1.05        1.21      0.65 o 
   5  -4   8        5.73        4.17      0.68 o 
  -8  -3   8       45.69       46.80      2.82 o 
  -7  -3   8       76.56       76.72      4.03 o 
  -6  -3   8      118.41      116.21      5.20 o 
  -5  -3   8      106.00      108.87      5.11 o 
  -4  -3   8        0.69        0.75      0.73 o 
  -3  -3   8        0.49        0.60      0.74 o 
  -2  -3   8        7.98        8.96      1.17 o 
  -1  -3   8        3.31        4.43      0.89 o 
   0  -3   8        0.93        0.75      0.88 o 
   1  -3   8        4.10        7.55      1.10 o 
   2  -3   8      179.24      170.07      4.74 o 
   3  -3   8       41.74       44.35      2.40 o 
   4  -3   8       67.72       64.27      3.92 o 
   5  -3   8        0.12        0.00      0.51 o 
   6  -3   8        3.37        3.30      0.90 o 
  -8  -2   8        3.88        2.52      0.67 o 
  -7  -2   8       70.31       72.21      3.78 o 
  -6  -2   8       15.65       14.69      1.86 o 
  -5  -2   8       15.88       12.72      1.79 o 
  -4  -2   8        1.83        2.65      0.65 o 
  -3  -2   8       22.95       20.78      1.55 o 
  -2  -2   8        4.79        5.68      0.76 o 
  -1  -2   8        0.02        0.00      0.34 o 
   0  -2   8       17.90       14.79      0.97 o 
   1  -2   8      200.27      203.79      5.24 o 
   2  -2   8      203.73      222.13      7.87 o 
   3  -2   8        4.34        4.76      1.23 o 
   4  -2   8       14.41       15.52      2.13 o 
   5  -2   8        0.19        0.00      0.90 o 
   6  -2   8       18.07       15.08      1.94 o 
   7  -2   8        0.08        1.06      0.58 o 
  -8  -1   8       21.00       25.45      2.02 o 
  -7  -1   8      103.26      120.98      5.05 o 
  -6  -1   8      169.59      187.50      6.77 o 
  -5  -1   8        6.46        9.12      1.61 o 
  -4  -1   8       31.73       37.22      3.07 o 
  -3  -1   8       66.30       66.84      4.03 o 
  -2  -1   8       19.23       20.53      2.23 o 
  -1  -1   8        0.74        0.21      0.45 o 
   0  -1   8       19.81       22.06      1.35 o 
   1  -1   8       47.97       42.79      1.90 o 
   2  -1   8      282.13      283.83      6.15 o 
   3  -1   8       21.95       22.85      1.88 o 
   4  -1   8      295.69      290.35      9.13 o 
   5  -1   8       46.79       48.09      2.61 o 
   6  -1   8       61.10       61.33      4.07 o 
   7  -1   8       15.23       14.62      1.81 o 
  -8   0   8        7.81        8.49      1.25 o 
  -7   0   8       12.80       12.08      1.71 o 
  -6   0   8        0.04        0.77      0.57 o 
  -5   0   8        0.99        1.40      0.64 o 
  -4   0   8       11.09       11.37      1.24 o 
  -3   0   8        1.65        2.23      1.02 o 
  -2   0   8       12.38       11.48      1.25 o 
  -1   0   8      205.56      213.33      5.04 o 
   0   0   8       52.85       59.09      2.14 o 
   1   0   8        0.26        0.58      0.41 o 
   2   0   8       11.27       12.84      1.18 o 
   3   0   8       67.67       71.17      3.19 o 
   4   0   8      273.82      275.84      5.07 o 
   5   0   8      138.35      143.49      3.77 o 
   6   0   8       91.76       89.98      4.99 o 
   7   0   8       31.47       34.19      2.94 o 
   8   0   8        2.54        1.71      0.67 o 
  -7   1   8       11.09       12.80      1.57 o 
  -6   1   8       13.11       16.98      1.49 o 
  -5   1   8        9.22        9.12      1.16 o 
  -4   1   8       32.56       30.88      2.00 o 
  -3   1   8       60.04       56.80      3.92 o 
  -2   1   8       56.52       58.06      2.16 o 
  -1   1   8        0.05        0.21      0.42 o 
   0   1   8       15.85       18.67      1.24 o 
   1   1   8       15.22       15.46      1.09 o 
   2   1   8      225.22      228.34      4.36 o 
   3   1   8       89.72       85.60      2.26 o 
   4   1   8      587.25      587.13      6.13 o 
   5   1   8      563.58      575.15      6.23 o 
   6   1   8      168.25      150.29      4.58 o 
   7   1   8        0.17        0.00      0.77 o 
   8   1   8        0.02        0.00      0.71 o 
  -7   2   8        0.22        0.22      0.41 o 
  -6   2   8        4.71        4.66      0.80 o 
  -5   2   8        0.20        0.40      0.43 o 
  -4   2   8       10.10        9.65      0.96 o 
  -3   2   8        1.86        1.98      0.67 o 
  -2   2   8       18.60       21.26      1.70 o 
  -1   2   8        4.25        5.49      0.90 o 
   0   2   8      452.72      449.88     13.81 o 
   1   2   8      166.83      165.19      4.36 o 
   2   2   8      268.35      255.09      5.53 o 
   3   2   8      266.02      273.78      5.36 o 
   4   2   8      984.43      962.50      9.18 o 
   5   2   8      905.17      865.74      7.56 o 
   6   2   8       20.22       15.45      1.26 o 
   7   2   8       37.76       28.77      1.92 o 
   8   2   8       10.05       11.12      1.65 o 
   9   2   8        4.85        5.61      1.04 o 
  -6   3   8        6.00        5.41      0.80 o 
  -5   3   8        5.90        5.49      0.86 o 
  -4   3   8       17.64       16.89      1.24 o 
  -3   3   8       11.96       10.41      1.27 o 
  -2   3   8       63.52       63.58      2.93 o 
  -1   3   8       50.99       51.63      2.55 o 
   0   3   8       23.56       25.34      1.45 o 
   1   3   8        0.76        1.10      0.79 o 
   2   3   8        0.89        0.50      0.45 o 
   3   3   8      124.26      120.27      2.64 o 
   5   3   8        1.53        3.68      0.99 o 
   6   3   8      109.27      105.58      3.05 o 
   7   3   8        3.57        3.04      0.66 o 
   8   3   8        1.94        1.26      0.49 o 
   9   3   8        1.74        2.90      0.96 o 
  -6   4   8        4.84        5.43      0.89 o 
  -5   4   8       12.41       10.94      1.11 o 
  -4   4   8        6.68        5.67      0.93 o 
  -3   4   8        2.82        3.16      0.78 o 
  -2   4   8        1.20        1.10      0.59 o 
  -1   4   8        0.77        1.33      0.48 o 
   0   4   8        0.00        0.07      0.43 o 
   1   4   8       95.95      101.05      6.62 o 
   2   4   8        2.12        1.82      0.64 o 
   3   4   8      173.19      171.56      3.64 o 
   4   4   8       18.03       16.96      1.20 o 
   5   4   8       72.03       62.78      2.30 o 
   6   4   8       12.41       10.77      1.06 o 
   7   4   8        9.29        7.99      0.88 o 
   8   4   8        1.89        2.76      0.71 o 
  -5   5   8        2.45        2.77      0.52 o 
  -4   5   8        9.36        9.51      1.05 o 
  -3   5   8        5.45        4.70      0.87 o 
  -2   5   8        0.67        1.43      0.57 o 
  -1   5   8       91.13       92.75      2.87 o 
   0   5   8      361.10      362.75      6.75 o 
   1   5   8       31.28       33.60      1.72 o 
   2   5   8       24.03       19.88      2.55 o 
   3   5   8       11.54       13.25      2.23 o 
   4   5   8       73.12       61.31      5.66 o 
   5   5   8        2.06        2.03      0.56 o 
   6   5   8      145.43      119.99      4.01 o 
   7   5   8       34.95       35.60      2.12 o 
   8   5   8        1.18        0.00      0.58 o 
   9   5   8        6.06       10.51      1.42 o 
  -4   6   8        6.08        4.15      0.94 o 
  -3   6   8        1.98        1.23      0.79 o 
  -2   6   8        3.79        4.28      1.25 o 
  -1   6   8        3.17        2.19      0.76 o 
   0   6   8       32.49       34.63      3.10 o 
   1   6   8      116.79      116.98      4.09 o 
   2   6   8       32.77       35.04      4.99 o 
   3   6   8       19.06       11.24      2.07 o 
   4   6   8       12.62       10.38      2.60 o 
   5   6   8      107.67       68.29     20.25 o 
   6   6   8      170.81      118.77     25.79 o 
   7   6   8       79.99       66.97      3.94 o 
   8   6   8       25.53       26.18      2.38 o 
   9   6   8        0.87        0.77      0.65 o 
  -3   7   8        2.65        3.15      0.81 o 
  -2   7   8       22.04       24.95      2.38 o 
  -1   7   8       17.41       17.60      1.58 o 
   0   7   8       56.98       57.03      2.83 o 
   1   7   8        0.10        0.13      0.57 o 
   2   7   8        1.61        1.28      1.19 o 
   3   7   8       13.86        5.90      1.61 o 
   4   7   8       38.01       30.71     10.45 o 
   5   7   8        1.93        2.62      1.14 o 
   6   7   8        2.38        1.52      1.06 o 
   7   7   8        2.13        2.42      0.90 o 
   8   7   8        8.35        9.26      1.42 o 
   9   7   8        0.26        0.13      0.48 o 
  -2   8   8       10.16       10.24      1.31 o 
  -1   8   8       17.72       13.88      3.35 o 
   0   8   8        5.24        6.29      0.98 o 
   1   8   8        2.43        1.79      0.65 o 
   2   8   8       22.33       20.02      7.54 o 
   3   8   8        4.39        2.52      1.02 o 
   4   8   8       16.83       12.42      5.03 o 
   5   8   8        1.49        0.69      0.48 o 
   6   8   8        4.58        2.15      0.62 o 
   7   8   8       32.11       27.50      2.34 o 
   8   8   8        6.90        5.76      1.08 o 
   9   8   8        0.01        0.77      0.50 o 
   0   9   8       18.41       19.97      3.38 o 
   1   9   8       27.10       28.97      1.80 o 
   2   9   8       33.13       28.43      6.79 o 
   3   9   8        4.36        3.08      1.68 o 
   4   9   8        0.23        0.06      0.86 o 
   5   9   8        3.07        2.38      1.43 o 
   6   9   8       21.02       16.17      6.23 o 
   7   9   8        1.25        1.92      0.63 o 
   8   9   8        2.71        2.25      0.65 o 
   2  10   8        0.40        0.56      0.36 o 
   3  10   8        0.02        0.00      0.44 o 
   4  10   8        2.36        1.00      0.75 o 
   5  10   8        0.35        0.35      0.33 o 
   6  10   8        0.69        1.25      0.54 o 
   7  10   8        2.94        1.71      0.54 o 
  -5  -7   9        6.79        7.30      1.17 o 
  -4  -7   9        4.01        2.27      0.77 o 
  -3  -7   9       13.60       12.85      1.56 o 
  -2  -7   9        2.03        3.38      0.90 o 
  -1  -7   9        1.46        1.48      0.67 o 
  -6  -6   9        2.73        3.48      0.60 o 
  -5  -6   9       23.39       22.65      1.86 o 
  -4  -6   9        1.69        1.17      0.40 o 
  -3  -6   9       15.72       14.50      1.84 o 
  -2  -6   9        1.06        1.19      0.83 o 
  -1  -6   9        4.29        3.11      0.96 o 
   0  -6   9        0.92        0.54      0.56 o 
   1  -6   9       14.34       16.88      1.77 o 
  -7  -5   9        2.18        3.35      0.59 o 
  -6  -5   9        0.18        0.00      0.48 o 
  -5  -5   9       12.75       12.30      1.22 o 
  -4  -5   9       24.59       24.21      1.72 o 
  -3  -5   9       42.23       43.42      2.44 o 
  -2  -5   9        1.92        1.98      0.83 o 
  -1  -5   9        1.40        2.41      0.66 o 
   0  -5   9       18.40       16.04      1.98 o 
   1  -5   9        1.13        1.06      0.71 o 
   2  -5   9       13.04       14.06      1.71 o 
   3  -5   9       10.22       10.22      1.29 o 
  -7  -4   9       14.26       13.95      1.16 o 
  -6  -4   9       30.62       30.89      1.84 o 
  -5  -4   9       22.27       21.49      1.63 o 
  -4  -4   9       13.18       13.19      1.36 o 
  -3  -4   9        5.71        5.01      0.90 o 
  -2  -4   9       31.01       29.08      1.99 o 
  -1  -4   9        1.54        1.20      0.62 o 
   0  -4   9       96.84       92.23      3.43 o 
   1  -4   9        2.04        1.10      0.52 o 
   2  -4   9       17.15       17.54      2.07 o 
   3  -4   9        0.03        0.75      0.65 o 
   4  -4   9        0.77        0.60      0.39 o 
  -7  -3   9        0.46        0.35      0.35 o 
  -6  -3   9        6.65        6.34      0.90 o 
  -5  -3   9        0.93        2.11      0.57 o 
  -4  -3   9       62.28       52.01      2.59 o 
  -3  -3   9       32.95       29.88      2.01 o 
  -2  -3   9        0.11        0.43      0.52 o 
  -1  -3   9        9.88        9.25      1.20 o 
   0  -3   9       58.35       65.63      2.97 o 
   1  -3   9      182.50      174.38      4.76 o 
   2  -3   9        9.36        8.68      1.08 o 
   3  -3   9       45.20       49.05      3.42 o 
   4  -3   9       29.65       36.03      2.94 o 
   5  -3   9        5.66        6.11      1.15 o 
  -7  -2   9       40.33       51.58      3.17 o 
  -5  -2   9        9.09        9.12      1.44 o 
  -4  -2   9       34.71       33.56      2.05 o 
  -3  -2   9        9.81        9.66      1.08 o 
  -2  -2   9       53.12       50.89      2.06 o 
  -1  -2   9       62.98       62.20      2.31 o 
   0  -2   9       16.79       13.56      2.13 o 
   1  -2   9      116.49      115.27      5.84 o 
   2  -2   9      268.12      284.78      9.07 o 
   3  -2   9       10.03       13.83      2.04 o 
   4  -2   9        8.57        7.39      1.05 o 
   5  -2   9        1.47        2.19      0.88 o 
   6  -2   9        2.98        3.69      0.94 o 
  -7  -1   9        5.15        4.64      0.79 o 
  -6  -1   9        0.95        1.02      0.57 o 
  -5  -1   9        0.17        0.00      0.65 o 
  -4  -1   9        8.61        8.12      1.11 o 
  -3  -1   9       55.06       51.51      2.89 o 
  -2  -1   9        6.18        5.63      0.97 o 
  -1  -1   9        2.57        2.54      0.70 o 
   0  -1   9       23.76       17.69      1.71 o 
   1  -1   9      123.96      118.05      4.08 o 
   2  -1   9       21.69       20.88      1.83 o 
   3  -1   9       20.01       17.56      1.36 o 
   4  -1   9       16.11       15.22      1.49 o 
   5  -1   9        0.81        0.00      0.69 o 
   6  -1   9        0.22        0.73      0.67 o 
   7  -1   9        0.41        0.10      0.50 o 
  -7   0   9        2.34        2.71      0.81 o 
  -6   0   9        0.13        0.00      0.71 o 
  -5   0   9        5.07        6.85      0.98 o 
  -4   0   9       40.63       39.60      2.29 o 
  -3   0   9        0.40        0.20      0.50 o 
  -2   0   9       59.47       59.64      2.84 o 
  -1   0   9        9.98       10.53      1.26 o 
   0   0   9      132.00      128.91      3.35 o 
   1   0   9      271.82      271.61      4.93 o 
   2   0   9      390.37      397.41      7.50 o 
   3   0   9      582.30      598.19      7.42 o 
   4   0   9      233.39      234.45      4.73 o 
   5   0   9       64.21       59.32      2.86 o 
   6   0   9        1.16        0.65      0.67 o 
   7   0   9       12.94       18.13      1.94 o 
  -7   1   9        8.76        8.47      1.21 o 
  -6   1   9        0.11        0.00      0.58 o 
  -5   1   9        0.26        0.42      0.63 o 
  -4   1   9       15.31       17.34      2.25 o 
  -3   1   9        2.04        2.75      0.74 o 
  -2   1   9        7.98        7.11      1.03 o 
  -1   1   9        6.48        5.24      0.90 o 
   0   1   9       28.62       30.03      1.64 o 
   1   1   9      237.51      249.44      6.55 o 
   2   1   9       64.77       65.45      2.47 o 
   3   1   9      299.80      298.43      4.34 o 
   4   1   9        4.85        7.03      0.90 o 
   5   1   9       56.24       54.18      2.28 o 
   6   1   9       14.26       12.22      1.84 o 
   7   1   9       10.95       11.37      1.69 o 
   8   1   9        0.16        0.02      0.52 o 
  -6   2   9        8.58        8.91      1.40 o 
  -5   2   9        1.15        1.52      0.83 o 
  -4   2   9        0.53        0.31      0.69 o 
  -3   2   9       10.06        8.89      1.73 o 
  -2   2   9       27.55       28.33      1.96 o 
  -1   2   9       10.19        9.51      1.16 o 
   0   2   9        4.52        4.07      0.65 o 
   1   2   9        2.87        3.19      0.66 o 
   2   2   9       25.48       25.89      1.57 o 
   3   2   9      137.94      143.96      4.50 o 
   4   2   9        0.01        0.00      0.38 o 
   5   2   9        1.05        0.87      0.40 o 
   6   2   9       19.77       17.72      1.28 o 
   7   2   9      115.23      120.72      5.26 o 
   8   2   9        1.41        2.42      0.90 o 
  -6   3   9        9.53       10.05      1.29 o 
  -5   3   9       21.81       22.74      2.23 o 
  -4   3   9       21.47       21.03      2.34 o 
  -3   3   9       16.46       16.00      1.99 o 
  -2   3   9       79.82       83.22      3.33 o 
  -1   3   9       22.37       22.61      1.77 o 
   0   3   9        4.09        5.01      1.14 o 
   1   3   9      388.29      420.30     19.30 o 
   2   3   9      168.62      182.85      4.01 o 
   3   3   9      400.06      428.44      6.18 o 
   4   3   9        3.38        3.86      0.67 o 
   5   3   9       30.05       23.82      1.27 o 
   6   3   9       14.69        9.69      0.95 o 
   7   3   9       22.29       19.00      1.25 o 
   8   3   9        0.06        0.00      0.58 o 
  -5   4   9        1.64        1.71      0.65 o 
  -4   4   9        0.32        0.00      0.67 o 
  -3   4   9       16.59       15.63      1.46 o 
  -2   4   9        0.76        0.94      0.57 o 
  -1   4   9      158.71      161.00      4.61 o 
   0   4   9       54.69       56.67      2.24 o 
   1   4   9       94.96      102.82      3.87 o 
   2   4   9      144.06      157.41      4.68 o 
   3   4   9       68.00       67.40      4.13 o 
   4   4   9      332.45      304.36     21.77 o 
   5   4   9       17.39       16.86      1.22 o 
   6   4   9        0.88        0.30      0.46 o 
   7   4   9       11.48       10.27      0.92 o 
   8   4   9        0.35        0.80      0.48 o 
  -4   5   9        0.92        0.50      0.52 o 
  -3   5   9        0.45        0.47      0.48 o 
  -2   5   9       17.89       17.69      2.11 o 
  -1   5   9      203.68      208.90      5.11 o 
   0   5   9        1.06        1.24      0.51 o 
   1   5   9       71.21       81.74      2.65 o 
   2   5   9      154.56      165.90     13.90 o 
   3   5   9       86.70       76.44      7.32 o 
   4   5   9        3.50        1.91      0.84 o 
   5   5   9       23.11       19.13      3.55 o 
   6   5   9        1.86        1.15      0.92 o 
   7   5   9       52.42       53.36      2.43 o 
   8   5   9        2.77        4.07      1.00 o 
  -3   6   9        2.84        2.42      0.81 o 
  -2   6   9        0.47        0.58      0.65 o 
  -1   6   9        1.40        2.50      0.98 o 
   0   6   9       16.35       16.10      1.53 o 
   1   6   9       21.57       23.31      1.83 o 
   2   6   9        2.05        0.75      0.92 o 
   3   6   9        1.67        0.86      0.92 o 
   4   6   9       50.32       26.33      3.05 o 
   5   6   9        1.10        0.12      0.72 o 
   6   6   9       13.17        8.53      2.19 o 
   7   6   9        0.01        0.16      0.41 o 
   8   6   9        4.71        4.90      1.02 o 
  -2   7   9        0.16        0.75      0.52 o 
  -1   7   9        6.01        6.78      1.27 o 
   0   7   9        0.02        0.00      0.50 o 
   1   7   9        2.70        2.38      0.66 o 
   2   7   9        2.47        2.86      1.40 o 
   3   7   9       12.32        5.42      1.50 o 
   4   7   9        0.50        0.02      0.79 o 
   5   7   9       35.65       25.71      8.67 o 
   6   7   9        0.06        0.00      0.38 o 
   7   7   9        8.26        7.84      1.27 o 
   8   7   9        0.22        0.00      0.48 o 
  -1   8   9        8.44       10.81      1.34 o 
   0   8   9        0.11        0.09      0.43 o 
   1   8   9        0.99        1.06      0.50 o 
   2   8   9       22.27       23.05      3.57 o 
   3   8   9        4.96        2.25      1.21 o 
   4   8   9       11.84        4.03      1.40 o 
   5   8   9       55.48       47.34     19.40 o 
   6   8   9       12.01       10.61      2.93 o 
   7   8   9        7.09        9.20      1.25 o 
   8   8   9        1.84        1.31      0.52 o 
   1   9   9        2.52        2.59      0.59 o 
   2   9   9       10.77       11.96      1.05 o 
   3   9   9        1.75        0.90      0.71 o 
   4   9   9        4.41        2.17      0.83 o 
   5   9   9        5.09        3.84      1.04 o 
   6   9   9        0.12        0.00      0.71 o 
   7   9   9       13.78       13.14      1.27 o 
  -4  -6  10        3.58        5.47      1.02 o 
  -3  -6  10       15.73       18.65      1.75 o 
  -2  -6  10       10.00       11.43      1.34 o 
  -1  -6  10        0.21        0.00      0.50 o 
  -5  -5  10        0.05        0.00      0.33 o 
  -4  -5  10        2.10        3.78      0.92 o 
  -3  -5  10        4.22        3.68      0.87 o 
  -2  -5  10        2.71        3.63      0.65 o 
  -1  -5  10        0.15        0.21      0.50 o 
   0  -5  10        7.29        7.84      1.21 o 
   1  -5  10        9.96       13.77      1.46 o 
  -6  -4  10       20.35       21.33      1.29 o 
  -5  -4  10        5.14        3.52      0.65 o 
  -4  -4  10        0.00        0.00      0.44 o 
  -3  -4  10        0.29        0.15      0.46 o 
  -2  -4  10        0.10        0.00      0.41 o 
  -1  -4  10        0.15        0.30      0.72 o 
   0  -4  10       25.85       25.18      1.64 o 
   1  -4  10       41.29       44.30      4.87 o 
   2  -4  10        0.00        0.19      0.50 o 
   3  -4  10        0.00        0.00      0.50 o 
  -6  -3  10        0.13        0.27      0.50 o 
  -5  -3  10        0.62        0.94      0.47 o 
  -4  -3  10       70.68       65.02      3.91 o 
  -3  -3  10        5.42        4.05      0.79 o 
  -2  -3  10       33.78       32.23      2.98 o 
  -1  -3  10       46.48       43.88      3.44 o 
   0  -3  10       10.66       10.53      1.79 o 
   1  -3  10        2.22        1.96      0.83 o 
   2  -3  10       11.97       11.85      1.18 o 
   3  -3  10        2.28        3.44      0.67 o 
   4  -3  10        3.67        4.00      0.92 o 
  -6  -2  10        6.23        5.67      1.11 o 
  -5  -2  10        3.10        3.38      0.98 o 
  -4  -2  10       19.28       17.82      2.19 o 
  -3  -2  10        0.99        0.00      0.75 o 
  -2  -2  10       12.60       10.88      1.20 o 
  -1  -2  10       65.69       61.51      2.79 o 
   0  -2  10       58.36       51.25      3.88 o 
   1  -2  10       94.13       97.93      5.22 o 
   2  -2  10       90.23       91.34      3.32 o 
   3  -2  10       26.67       26.25      1.77 o 
   4  -2  10        6.43        9.18      1.46 o 
   5  -2  10       12.17       14.62      1.59 o 
  -6  -1  10        3.67        3.43      0.58 o 
  -5  -1  10        1.11        1.64      0.57 o 
  -4  -1  10       78.74       77.67      3.02 o 
  -3  -1  10        1.98        1.82      0.59 o 
  -2  -1  10       19.87       17.88      1.55 o 
  -1  -1  10       83.72       83.63      3.35 o 
   0  -1  10       60.88       62.44      2.92 o 
   1  -1  10        0.35        0.64      0.60 o 
   2  -1  10       46.34       46.97      3.73 o 
   3  -1  10      153.83      153.13      4.37 o 
   4  -1  10       19.59       19.07      1.54 o 
   5  -1  10        1.05        1.33      0.71 o 
   6  -1  10        3.78        3.71      0.88 o 
  -6   0  10        9.95       10.70      1.36 o 
  -5   0  10        0.40        0.86      0.47 o 
  -4   0  10       26.08       27.33      1.80 o 
  -3   0  10        0.48        0.23      0.63 o 
  -2   0  10      119.77      122.18      6.58 o 
  -1   0  10       42.93       44.57      2.49 o 
   0   0  10       71.48       70.34      3.52 o 
   1   0  10       41.87       41.05      3.54 o 
   2   0  10      147.97      148.33      4.61 o 
   3   0  10      239.74      240.62      6.44 o 
   4   0  10        6.11        6.10      0.97 o 
   5   0  10        0.34        0.31      0.60 o 
   6   0  10        7.86        8.84      1.36 o 
  -6   1  10        0.25        0.00      0.50 o 
  -5   1  10        1.28        0.44      0.60 o 
  -4   1  10       23.18       25.16      2.48 o 
  -3   1  10        0.49        0.71      0.53 o 
  -2   1  10        0.91        1.05      0.54 o 
  -1   1  10        0.73        0.27      0.50 o 
   0   1  10       26.08       25.92      1.93 o 
   1   1  10      105.06      105.26      5.74 o 
   2   1  10        5.83        5.48      1.07 o 
   3   1  10      121.14      124.64      4.22 o 
   4   1  10      106.45      111.64      3.11 o 
   5   1  10       13.39       16.62      1.24 o 
   6   1  10        0.85        2.27      0.90 o 
   7   1  10        4.46        6.30      1.08 o 
  -5   2  10        0.28        0.00      0.63 o 
  -4   2  10       34.00       36.45      2.90 o 
  -3   2  10        0.01        0.86      0.75 o 
  -2   2  10        4.96        5.11      1.36 o 
  -1   2  10       45.38       46.13      3.63 o 
   0   2  10       18.47       15.76      1.24 o 
   1   2  10      218.83      227.94      4.55 o 
   2   2  10      176.16      181.78      4.10 o 
   3   2  10       87.26       91.44      3.60 o 
   4   2  10       21.57       19.47      1.33 o 
   5   2  10        3.91        2.70      0.59 o 
   6   2  10        0.03        0.00      0.49 o 
   7   2  10        0.05        0.10      0.50 o 
  -5   3  10        0.04        0.00      0.48 o 
  -4   3  10       14.67       16.27      1.90 o 
  -3   3  10       32.54       30.36      2.73 o 
  -2   3  10      140.24      139.46      6.03 o 
  -1   3  10        2.45        2.29      0.96 o 
   0   3  10       11.70        9.46      1.70 o 
   1   3  10      198.43      202.30      6.88 o 
   2   3  10      570.58      594.12     14.34 o 
   3   3  10      162.46      172.25      6.53 o 
   4   3  10       38.10       40.27      2.37 o 
   5   3  10       16.34       14.79      1.13 o 
   6   3  10       23.38       22.44      2.82 o 
   7   3  10        1.26        1.94      0.77 o 
  -4   4  10        2.37        1.04      0.60 o 
  -3   4  10       29.03       29.29      2.48 o 
  -2   4  10       23.57       26.07      1.78 o 
  -1   4  10      121.68      128.45      3.95 o 
   0   4  10       75.32       73.20     10.26 o 
   1   4  10       17.89       22.00      1.79 o 
   2   4  10      230.58      246.20      5.82 o 
   3   4  10       77.66       67.51      4.57 o 
   4   4  10       53.03       44.38      3.63 o 
   5   4  10       24.70       22.99      1.67 o 
   6   4  10       56.83       58.63      2.04 o 
   7   4  10       11.26       13.97      1.19 o 
  -3   5  10        7.96        7.41      1.11 o 
  -2   5  10       39.28       43.45      2.28 o 
  -1   5  10       15.15       15.04      1.33 o 
   0   5  10       50.86       56.59      2.53 o 
   1   5  10       85.70       95.41      3.47 o 
   2   5  10      197.29      207.89      7.20 o 
   3   5  10       12.38        8.14      1.67 o 
   4   5  10        8.09        3.82      1.19 o 
   5   5  10        7.78        6.14      0.96 o 
   6   5  10       20.38       21.29      1.52 o 
   7   5  10        1.05        0.28      0.34 o 
  -2   6  10        4.97        8.61      1.27 o 
  -1   6  10       25.38       30.23      2.46 o 
   0   6  10       65.03       59.05     10.00 o 
   1   6  10       86.86       84.03      4.72 o 
   2   6  10       36.53       35.41      3.19 o 
   3   6  10        9.12        6.88      1.63 o 
   4   6  10        1.41        0.08      0.71 o 
   5   6  10        0.65        0.00      0.39 o 
   6   6  10       32.89       31.59      2.60 o 
   7   6  10        8.22        9.39      0.92 o 
  -1   7  10        0.35        0.33      0.54 o 
   0   7  10       32.41       27.04     10.84 o 
   1   7  10       47.50       51.29      2.26 o 
   2   7  10       15.29       14.77      2.04 o 
   3   7  10        1.05        0.48      0.77 o 
   4   7  10        0.02        0.00      0.73 o 
   5   7  10        2.84        1.94      0.81 o 
   6   7  10       25.00       24.17      1.45 o 
   7   7  10        0.65        0.40      0.38 o 
   1   8  10        0.17        0.41      0.37 o 
   2   8  10        4.61        5.36      1.13 o 
   3   8  10        5.70        7.88      1.36 o 
   4   8  10        0.18        0.58      0.69 o 
   5   8  10        1.36        0.75      0.69 o 
   6   8  10        3.13        1.98      0.65 o 
  -4  -4  11        0.43        0.86      0.60 o 
  -3  -4  11        0.13        0.00      0.52 o 
  -2  -4  11        9.85        8.74      1.31 o 
  -1  -4  11        0.30        1.00      0.65 o 
   0  -4  11       25.31       29.48      2.13 o 
  -5  -3  11       22.96       26.58      2.07 o 
  -4  -3  11        0.60        0.71      0.65 o 
  -3  -3  11        2.90        1.56      0.77 o 
  -2  -3  11        0.06        0.94      0.63 o 
  -1  -3  11       26.23       24.72      2.34 o 
   0  -3  11        0.01        0.31      0.67 o 
   1  -3  11       12.07       15.10      1.75 o 
   2  -3  11       16.67       17.27      1.67 o 
  -5  -2  11        0.78        0.79      0.50 o 
  -4  -2  11       19.76       18.63      1.96 o 
  -3  -2  11       13.35       13.39      1.79 o 
  -2  -2  11       19.24       20.76      2.25 o 
  -1  -2  11       10.89       10.85      1.65 o 
   0  -2  11        0.39        0.00      0.73 o 
   1  -2  11      154.71      164.82      6.16 o 
   2  -2  11       80.97       86.22      4.26 o 
   3  -2  11       10.38        9.12      1.36 o 
  -5  -1  11       11.74       10.76      1.31 o 
  -4  -1  11       25.52       24.80      2.29 o 
  -3  -1  11       19.40       21.86      2.24 o 
  -2  -1  11        7.54        6.55      1.01 o 
  -1  -1  11       28.60       26.66      1.79 o 
   0  -1  11        2.06        0.81      0.69 o 
   1  -1  11        3.03        3.50      1.13 o 
   2  -1  11       48.28       51.41      3.57 o 
   3  -1  11       20.99       20.95      2.19 o 
   4  -1  11        1.91        2.61      0.71 o 
  -5   0  11        0.43        1.02      0.50 o 
  -4   0  11        7.13        6.36      0.80 o 
  -3   0  11        0.57        0.55      0.43 o 
  -2   0  11       15.92       15.73      1.37 o 
  -1   0  11       25.48       26.48      1.82 o 
   0   0  11        0.72        0.77      0.51 o 
   1   0  11       25.78       19.18     10.69 o 
   2   0  11       23.93       18.48      6.16 o 
   3   0  11        9.43        9.97      1.63 o 
   4   0  11        0.29        0.00      0.40 o 
   5   0  11        0.97        0.00      0.50 o 
  -5   1  11       19.80       21.18      1.73 o 
  -4   1  11       11.15       10.66      1.46 o 
  -3   1  11        4.64        5.13      1.19 o 
  -2   1  11        4.46        4.26      0.80 o 
  -1   1  11        0.72        0.66      0.42 o 
   0   1  11       12.62       12.30      1.77 o 
   1   1  11        0.09        0.00      1.16 o 
   2   1  11       20.15       19.45      4.27 o 
   3   1  11        0.00        0.35      0.52 o 
   4   1  11        0.01        0.74      0.53 o 
   5   1  11        0.73        1.23      0.48 o 
   6   1  11        2.82        3.78      0.77 o 
  -4   2  11       22.50       24.28      2.07 o 
  -3   2  11       49.03       53.79      3.32 o 
  -2   2  11       59.85       68.01      3.96 o 
  -1   2  11       29.16       29.73      2.73 o 
   0   2  11       27.73       28.42      1.84 o 
   1   2  11        9.82       12.01      1.28 o 
   2   2  11       33.75       32.00      6.11 o 
   3   2  11        0.21        0.24      0.47 o 
   4   2  11        0.51        1.11      0.99 o 
   5   2  11        0.06        0.43      0.47 o 
   6   2  11        7.50        8.57      1.19 o 
  -4   3  11       36.40       37.43      2.32 o 
  -3   3  11       41.27       44.09      2.84 o 
  -2   3  11        5.13        5.76      1.19 o 
  -1   3  11        1.37        1.67      0.83 o 
   0   3  11       73.03       75.67      4.28 o 
   1   3  11       16.81       14.16      3.10 o 
   2   3  11        2.59        0.98      0.88 o 
   3   3  11        1.42        1.96      0.62 o 
   4   3  11        3.87        4.70      0.87 o 
   5   3  11       22.38       22.57      2.38 o 
   6   3  11       10.35       15.59      1.18 o 
  -3   4  11        0.15        0.10      0.46 o 
  -2   4  11       12.76       14.71      1.69 o 
  -1   4  11        7.26        7.74      1.36 o 
   0   4  11      149.16      165.87      5.99 o 
   1   4  11      115.91       98.92     27.27 o 
   2   4  11       10.11        8.45      1.56 o 
   3   4  11       43.68       38.64      3.15 o 
   4   4  11        0.65        0.94      0.75 o 
   5   4  11        3.83        3.82      1.17 o 
   6   4  11        5.90        5.40      1.23 o 
  -2   5  11        8.03        5.82      0.98 o 
  -1   5  11        1.39        2.07      0.73 o 
   0   5  11       92.91       96.12      4.13 o 
   1   5  11       50.61       44.07      7.61 o 
   2   5  11        3.40        3.09      0.98 o 
   3   5  11       16.94       18.27      2.17 o 
   4   5  11       18.19       20.40      2.23 o 
   5   5  11        1.15        0.52      0.63 o 
   6   5  11        1.16        2.13      0.77 o 
   2   6  11        1.19        1.02      0.71 o 
   3   6  11        8.18        8.95      1.56 o 
   4   6  11        4.35        6.09      1.25 o 
   5   6  11        0.16        0.04      0.58 o 
   6   6  11       10.52       13.27      1.56 o 
   1   7  11        2.39        0.33      0.48 o 
   2   7  11        9.13        6.28      1.15 o 
   3   7  11        0.15        0.54      0.54 o 
   4   7  11       10.23       11.81      1.59 o 
   5   7  11       14.16       15.12      1.65 o 
  -2  -2  12        0.01        0.00      0.58 o 
  -1  -2  12        3.15        3.92      0.92 o 
   0  -2  12       90.23      102.05      4.17 o 
   1  -2  12       70.91       84.47      3.65 o 
  -3  -1  12        7.02        6.32      1.02 o 
  -2  -1  12       20.33       21.11      1.94 o 
  -1  -1  12        1.94        2.88      0.83 o 
   0  -1  12        0.14        0.08      0.54 o 
   1  -1  12       20.69       21.63      2.04 o 
   2  -1  12      106.62      114.05      4.43 o 
  -3   0  12       29.52       32.92      2.15 o 
  -2   0  12        0.01        0.13      0.37 o 
  -1   0  12        0.59        0.56      0.58 o 
   0   0  12        7.26       10.72      1.52 o 
   1   0  12        2.76        3.84      0.98 o 
   2   0  12        5.09        5.01      1.11 o 
   3   0  12        1.95        1.79      0.69 o 
  -3   1  12        9.29        9.76      1.23 o 
  -2   1  12       12.98       11.99      1.48 o 
  -1   1  12        2.12        1.78      0.46 o 
   0   1  12       25.65       28.60      2.34 o 
   1   1  12       19.10       11.15     10.70 o 
   2   1  12        0.42        0.26      0.41 o 
   3   1  12        5.25        7.74      1.25 o 
  -2   2  12        2.85        2.92      0.77 o 
  -1   2  12        3.26        3.42      0.94 o 
   0   2  12        0.18        0.92      0.71 o 
   1   2  12       63.47       42.31     31.89 o 
   2   2  12       74.10       51.77     34.66 o 
   3   2  12        7.69        6.68      4.39 o 
   4   2  12        4.50        2.52      0.94 o 
  -2   3  12        0.51        0.63      0.50 o 
  -1   3  12        1.28        1.04      0.63 o 
   0   3  12        4.00        4.99      1.06 o 
   1   3  12        2.45        0.00      0.58 o 
   2   3  12        2.34        0.21      0.56 o 
   3   3  12        2.95        2.21      0.86 o 
   4   3  12        2.89        2.19      0.83 o 
  -1   4  12        3.01        3.82      0.81 o 
   0   4  12        0.70        0.67      0.69 o 
   2   4  12        7.73        2.36      0.77 o 
   3   4  12        1.34        0.56      0.50 o 
   4   4  12        3.57        2.02      0.83 o 
   2   5  12        2.73        0.79      0.52 o 
   3   5  12        0.02        0.19      0.54 o 
   4   5  12        6.43        2.44      0.79 o 
                                                 
